# Supplementary material for: Epigenetic Regulation of ITGB7 Promotes Coronary Heart Disease via Immune and Metabolic Pathways: A Multimodal Mendelian Randomization Study
Source: Cardiovasc Ther. 2026 Jan 7;2026:4885476. doi: 10.1155/cdr/4885476 (PMC12776257; doi:10.1155/cdr/4885476)
Supplement: Supplementary file 1 — Supporting Information Additional supporting information can be found online in the Supporting Information section. S1: Genes significantly associated with CHD. S2: Immune cells significantly associated with CHD. S3: Plasma metabolites significantly associated with CHD. [file CDR-2026-4885476-s001.zip › S1.csv]

id	nsnp	method	b	se	or	or_lci95	or_uci95	pvalue	Q	Q_df	Q_pavl	egger_intercept	se	pavl
AAMDC_Q9H7C9_OID30236_v1_Cardiometabolic_II	55	Inverse variance weighted	0.025138414	0.007362592	1.025457048	1.010765266	1.04036238	0.000639361	55.22766505	54	0.428052468	-0.000856766	0.002516986	0.734905609
ACAN_P16112_OID20159_v1_Cardiometabolic	4	Inverse variance weighted	0.18608191	0.093140618	1.204520919	1.003532523	1.445763452	0.045731847	2.907681913	3	0.406078909	0.017226679	0.021722606	0.510894129
ACE_P12821_OID30696_v1_Inflammation_II	53	Inverse variance weighted	0.033233829	0.015112355	1.033792242	1.003620151	1.064871404	0.027869638	79.64603267	52	0.008130615	0.006482262	0.00604237	0.288410466
ACRBP_Q8NEB7_OID31385_v1_Oncology_II	9	Inverse variance weighted	0.144070775	0.03915557	1.154965848	1.069643974	1.247093559	0.000233742	11.7572599	8	0.162367379	-0.003013671	0.010263348	0.777552311
ACVRL1_P37023_OID20999_v1_Neurology	22	Inverse variance weighted	-0.04663094	0.017202635	0.954439578	0.922795061	0.987169251	0.006714422	24.16308266	21	0.28522398	-0.010766585	0.00402519	0.01455793
ACY3_Q96HD9_OID30086_v1_Cardiometabolic_II	35	Inverse variance weighted	-0.101136632	0.017831891	0.903809535	0.872766578	0.935956642	1.41E-08	39.53044206	34	0.236587484	-0.01141669	0.00448178	0.015699031
ADA2_Q9NZK5_OID20394_v1_Cardiometabolic	20	Inverse variance weighted	0.059280881	0.026295301	1.061073235	1.007772139	1.117193426	0.02416921	30.69397456	19	0.043604301	0.008137936	0.00926707	0.391430368
ADAM12_O43184_OID30491_v1_Inflammation_II	18	Inverse variance weighted	0.115097378	0.030570533	1.121982689	1.056729893	1.191264828	0.000166564	21.83929892	17	0.190978465	0.011512625	0.007806973	0.159708925
ADAM15_Q13444_OID20109_v1_Cardiometabolic	64	Inverse variance weighted	0.027168158	0.006548699	1.027540577	1.014435913	1.04081453	3.34E-05	71.24014763	63	0.22268969	-0.006528214	0.003092591	0.038818805
ADAMTSL4_Q6UY14_OID30275_v1_Cardiometabolic_II	22	Inverse variance weighted	-0.096709993	0.029194791	0.907819242	0.857330503	0.961281295	0.000924407	38.28466997	21	0.011933294	-0.00867227	0.011840396	0.472402747
AFM_P43652_OID30741_v1_Inflammation_II	6	Inverse variance weighted	-0.151268597	0.05983047	0.859616777	0.764497657	0.966570659	0.011462063	5.31623825	5	0.378516819	-0.006684876	0.011035081	0.57735087
AGRN_O00468_OID20786_v1_Inflammation	29	Inverse variance weighted	-0.043705843	0.01480959	0.957235494	0.929849403	0.985428165	0.00316557	29.7256294	28	0.376451959	-0.005244876	0.0060605	0.394433272
AGT_P01019_OID30709_v1_Inflammation_II	43	Inverse variance weighted	0.029410223	0.012364323	1.029846975	1.005189568	1.05510923	0.017376833	58.42552779	42	0.047327275	0.004095581	0.003139413	0.199315245
AHSG_P02765_OID30706_v1_Inflammation_II	67	Inverse variance weighted	0.024441164	0.00891254	1.024742297	1.006996951	1.042800353	0.006100422	86.48051268	66	0.046240893	0.002007999	0.002926201	0.495019056
AMIGO2_Q86SJ2_OID21370_v1_Oncology	26	Inverse variance weighted	0.071344222	0.024420844	1.07395084	1.023757177	1.126605441	0.003484086	24.71622364	25	0.478364294	0.00611773	0.007158197	0.401197808
ANXA2_P07355_OID30263_v1_Cardiometabolic_II	49	Inverse variance weighted	0.034161937	0.01058496	1.034752157	1.013505805	1.056443902	0.001249192	58.72213553	48	0.138082735	-0.001386759	0.003298127	0.676059506
APOE_P02649_OID30727_v1_Inflammation_II	83	Inverse variance weighted	-0.080574635	0.012570864	0.922586044	0.900132299	0.945599896	1.46E-10	314.7582049	82	5.54E-29	0.004200968	0.004661838	0.370185577
ARG1_P05089_OID21445_v1_Oncology	13	Inverse variance weighted	-0.101899312	0.024826767	0.90312048	0.860226308	0.94815352	4.05E-05	6.775557104	12	0.872082232	-0.004961958	0.007673713	0.531139726
ASAH1_Q13510_OID30415_v1_Cardiometabolic_II	41	Inverse variance weighted	0.037767266	0.010859943	1.038489513	1.016618351	1.060831203	0.000505798	39.77804271	40	0.480142526	-2.73E-06	0.003542112	0.999389656
ASGR2_P07307_OID30679_v1_Inflammation_II	27	Inverse variance weighted	0.041839611	0.019603897	1.042727224	1.003421814	1.083572281	0.03282235	42.31396181	26	0.022781394	-0.000369661	0.005929985	0.950789658
ASRGL1_Q7L266_OID30283_v1_Cardiometabolic_II	33	Inverse variance weighted	-0.052880907	0.017830811	0.948492965	0.915917214	0.982227313	0.00301991	45.91193956	32	0.052926679	0.006273261	0.005270994	0.243023255
AXL_P30530_OID20363_v1_Cardiometabolic	15	Inverse variance weighted	-0.084113038	0.037866159	0.919327331	0.853567452	0.990153432	0.026328971	27.4945948	14	0.016591161	0.007092495	0.010854494	0.524877575
BGLAP_P02818_OID30389_v1_Cardiometabolic_II	9	Inverse variance weighted	-0.097524092	0.041747849	0.907080488	0.835813417	0.984424269	0.019489848	7.905241472	8	0.442780834	-0.007712553	0.013166526	0.576420395
BMP6_P22004_OID20111_v1_Cardiometabolic	10	Inverse variance weighted	-0.17406131	0.060272278	0.840245381	0.746622949	0.945607553	0.003878027	20.38951984	9	0.015654951	-0.003256674	0.014682264	0.83001914
BTN3A2_P78410_OID20540_v1_Inflammation	58	Inverse variance weighted	-0.024993487	0.007279167	0.975316264	0.961500058	0.989331002	0.000595701	61.22341738	57	0.326965934	-0.001419085	0.003202967	0.659434062
C1S_P09871_OID30731_v1_Inflammation_II	25	Inverse variance weighted	0.113723637	0.016595198	1.120442433	1.084584592	1.157485783	7.24E-12	30.51254668	24	0.168340135	0.008071872	0.004399395	0.07950801
CA1_P00915_OID20409_v1_Cardiometabolic	4	Inverse variance weighted	0.138999214	0.064252481	1.149123197	1.013150063	1.303345052	0.030515933	1.901991876	3	0.592995665	-0.006136765	0.038191166	0.887104624
CALCA_P01258_OID20983_v1_Neurology	11	Inverse variance weighted	-0.162634319	0.045720937	0.849901925	0.777052507	0.929581046	0.00037496	7.202744772	10	0.706175999	0.002701715	0.008704593	0.763340756
CBS_P35520_OID30200_v1_Cardiometabolic_II	4	Inverse variance weighted	0.265543408	0.083812922	1.304139463	1.106575467	1.536975822	0.0015334	1.544487173	3	0.672041422	0.018372079	0.015625171	0.360685965
CCL22_O00626_OID20765_v1_Inflammation	13	Inverse variance weighted	-0.066601855	0.029008063	0.935567619	0.883859064	0.990301289	0.02167718	10.50064167	12	0.572126865	-0.00160875	0.007407558	0.832046202
CCN2_P29279_OID20709_v1_Inflammation	22	Inverse variance weighted	0.07860969	0.018526073	1.081782009	1.043205919	1.121784581	2.20E-05	21.02502489	21	0.457416811	0.004387976	0.00489647	0.38083221
CCS_O14618_OID20973_v1_Neurology	54	Inverse variance weighted	-0.034593327	0.013752119	0.965998181	0.940308299	0.99238993	0.011886681	100.2239564	53	9.60E-05	-0.015305634	0.005810008	0.011079376
CD109_Q6YHK3_OID21108_v1_Neurology	85	Inverse variance weighted	0.015456814	0.007142477	1.015576888	1.001458621	1.02989419	0.030459051	100.8650743	84	0.101384027	0.002424493	0.002912681	0.407576236
CD164L2_Q6UWJ8_OID30922_v1_Neurology_II	22	Inverse variance weighted	-0.041872648	0.016908852	0.958991902	0.9277305	0.991306708	0.01327243	29.70435304	21	0.098091965	0.000731011	0.004064469	0.859077033
CD22_P20273_OID20637_v1_Inflammation	24	Inverse variance weighted	-0.12702137	0.024150733	0.880714851	0.839997128	0.923406311	1.44E-07	31.49906546	23	0.111017961	-0.00615595	0.004578238	0.192451203
CD244_Q9BZW8_OID20628_v1_Inflammation	24	Inverse variance weighted	0.047535608	0.017446054	1.048683542	1.013430736	1.085162639	0.006435608	26.09208858	23	0.296538139	0.001512192	0.006903807	0.82864022
CD274_Q9NZQ7_OID20966_v1_Neurology	47	Inverse variance weighted	0.03050507	0.013111169	1.030975117	1.004818751	1.057812357	0.01998403	41.55317923	46	0.658842158	-0.00208499	0.003206358	0.518825695
CD28_P10747_OID21265_v1_Oncology	14	Inverse variance weighted	-0.097991968	0.03453188	0.906656186	0.847322033	0.970145244	0.004543636	16.97291246	13	0.200545323	-0.011249227	0.006978378	0.132932546
CD300LG_Q6UXG3_OID21130_v1_Neurology	15	Inverse variance weighted	-0.060473911	0.028294873	0.941318327	0.890535901	0.994996599	0.032575669	24.64058929	14	0.038285868	-0.00224334	0.006499438	0.735495512
CD4_P01730_OID20584_v1_Inflammation	21	Inverse variance weighted	-0.092845649	0.019977404	0.911334155	0.876339803	0.947725915	3.36E-06	30.96113277	20	0.055705663	-0.002764156	0.005172616	0.599274879
CD58_P19256_OID20716_v1_Inflammation	9	Inverse variance weighted	-0.063038099	0.029926925	0.938907702	0.885418494	0.995628258	0.035169551	4.446467998	8	0.81476462	-0.003642117	0.008226825	0.671331011
CD5L_O43866_OID30775_v1_Inflammation_II	18	Inverse variance weighted	0.074307558	0.023932519	1.077138037	1.027778648	1.128867926	0.001903573	15.14498495	17	0.585039274	-0.008609899	0.006922046	0.231475175
CD70_P32970_OID20599_v1_Inflammation	63	Inverse variance weighted	0.01510458	0.007296127	1.01521923	1.000804495	1.029841584	0.038431848	45.43780544	62	0.943387451	-0.005212745	0.002885332	0.075751995
CDH2_P19022_OID20170_v1_Cardiometabolic	7	Inverse variance weighted	0.181648032	0.049051291	1.199192043	1.089269732	1.320207028	0.000212875	3.326801013	6	0.766852022	-0.001047425	0.009548157	0.91691481
CEACAM19_Q7Z692_OID31443_v1_Oncology_II	19	Inverse variance weighted	-0.160061567	0.046937872	0.852091326	0.777198263	0.934201302	0.000649455	59.59393077	18	2.38E-06	0.005011303	0.009370353	0.59971131
CELA3A_P09093_OID20298_v1_Cardiometabolic	24	Inverse variance weighted	0.092657218	0.019266634	1.097085609	1.056429276	1.139306588	1.52E-06	19.11140032	23	0.694740093	0.004392873	0.004287223	0.316667034
CELSR2_Q9HCU4_OID30593_v1_Inflammation_II	54	Inverse variance weighted	-0.078677782	0.020387944	0.924337715	0.88812911	0.962022528	0.000113836	138.9337529	53	1.24E-09	-0.002218863	0.005832408	0.705170872
CES2_O00748_OID21366_v1_Oncology	4	Inverse variance weighted	-0.192593681	0.062801026	0.824817045	0.729290093	0.93285671	0.002164155	4.309140732	3	0.229959461	-0.045103896	0.021899765	0.175634116
CETN3_O15182_OID31525_v1_Oncology_II	10	Inverse variance weighted	0.099435251	0.044265906	1.10454695	1.012754731	1.204658865	0.02468372	9.849485247	9	0.362807209	0.008046139	0.009344055	0.414246642
CFH_P08603_OID30790_v1_Inflammation_II	36	Inverse variance weighted	-0.062786465	0.015936979	0.939143992	0.910261878	0.968942521	8.16E-05	36.71008362	35	0.389497897	-0.018306043	0.005867575	0.003675862
CHCHD6_Q9BRQ6_OID31426_v1_Oncology_II	16	Inverse variance weighted	0.083871306	0.023130976	1.087488931	1.039286679	1.137926811	0.000287923	9.395399312	15	0.855952846	0.004005903	0.006627976	0.555251291
CHI3L1_P36222_OID20399_v1_Cardiometabolic	41	Inverse variance weighted	-0.036658396	0.010351609	0.964005387	0.944643615	0.983764006	0.000398125	37.12314162	40	0.600490384	-0.000953304	0.003215426	0.768438121
CHL1_O00533_OID20366_v1_Cardiometabolic	51	Inverse variance weighted	0.037375113	0.011828334	1.038082346	1.014292758	1.062429904	0.0015788	43.00382374	50	0.747825615	-0.002439526	0.00328606	0.461397502
CKAP4_Q07065_OID20617_v1_Inflammation	19	Inverse variance weighted	0.063350795	0.026555	1.065400511	1.011367115	1.1223207	0.017049215	22.49568282	18	0.210719671	-0.002548587	0.00758916	0.741116123
CLEC10A_Q8IUN9_OID20928_v1_Neurology	44	Inverse variance weighted	-0.028187221	0.013630979	0.972206332	0.946576072	0.998530578	0.038651357	83.25845632	43	0.000224579	-0.004669294	0.00493522	0.349500878
CLEC12A_Q5QGZ9_OID30552_v1_Inflammation_II	48	Inverse variance weighted	0.028956898	0.012726188	1.029380225	1.004021634	1.055379298	0.022883222	59.87790603	47	0.098411724	-0.005390934	0.004025435	0.187079909
CLEC3B_P05452_OID30756_v1_Inflammation_II	22	Inverse variance weighted	-0.116107546	0.023414981	0.890379462	0.850440432	0.932194138	7.10E-07	22.98814247	21	0.344610961	-0.006483909	0.006076976	0.298699287
CLPS_P04118_OID21156_v1_Neurology	73	Inverse variance weighted	-0.021161591	0.00914875	0.979060744	0.961661135	0.996775169	0.020719436	78.32534474	72	0.285146777	-0.003553682	0.003560585	0.321639051
CNPY4_Q8N129_OID21317_v1_Oncology	10	Inverse variance weighted	0.079119978	0.03186874	1.08233417	1.016796753	1.152095788	0.013039709	5.339673632	9	0.803750059	-2.46E-05	0.007228939	0.99736721
COL4A1_P02462_OID20208_v1_Cardiometabolic	11	Inverse variance weighted	-0.120396787	0.046036584	0.886568588	0.810074962	0.970285343	0.008916437	18.98779255	10	0.04041801	-0.004068784	0.008520842	0.644382392
COL9A1_P20849_OID20550_v1_Inflammation	15	Inverse variance weighted	-0.05586413	0.026116268	0.945667615	0.898478938	0.995334672	0.032431225	10.19994382	14	0.747424042	-0.000365227	0.0108414	0.973637578
COMT_P21964_OID20086_v1_Cardiometabolic	47	Inverse variance weighted	-0.057184112	0.014728482	0.944420174	0.917546575	0.972080862	0.000103366	88.47989161	46	0.000168378	0.001493681	0.005964465	0.803394669
CPE_P16870_OID21392_v1_Oncology	21	Inverse variance weighted	-0.070510631	0.022971949	0.931917832	0.89088881	0.974836406	0.002144726	23.39791755	20	0.269680842	-0.005192167	0.006357105	0.424194177
CPQ_Q9Y646_OID30406_v1_Cardiometabolic_II	42	Inverse variance weighted	0.05959681	0.012615826	1.061408511	1.035484871	1.087981156	2.31E-06	43.58945275	41	0.361865424	0.006066618	0.003060126	0.054324369
CPVL_Q9H3G5_OID21435_v1_Oncology	68	Inverse variance weighted	-0.0214689	0.008744217	0.978759916	0.962128207	0.995679127	0.014080181	75.24008997	67	0.229150286	0.004718307	0.002811659	0.098052828
CPXM1_Q96SM3_OID21479_v1_Oncology	23	Inverse variance weighted	-0.04092135	0.014811845	0.959904623	0.932438048	0.988180274	0.005731753	16.50135723	22	0.790248769	0.000853648	0.004832363	0.861474142
CR1_P17927_OID30697_v1_Inflammation_II	43	Inverse variance weighted	0.019805526	0.009513895	1.020002957	1.001158963	1.039201636	0.037365552	36.99520023	42	0.689995147	0.006996519	0.003662642	0.063114213
CREG1_O75629_OID21515_v1_Oncology	11	Inverse variance weighted	-0.073860704	0.029184303	0.928801063	0.877163443	0.983478531	0.011379081	9.455188374	10	0.489516513	0.003128815	0.007947992	0.702994819
CRELD1_Q96HD1_OID30619_v1_Inflammation_II	111	Inverse variance weighted	0.014536878	0.005920648	1.014643052	1.002936711	1.02648603	0.014077297	119.601104	110	0.25014736	-0.000916458	0.002389585	0.702079827
CRELD2_Q6UXH1_OID20751_v1_Inflammation	29	Inverse variance weighted	-0.040634948	0.0158238	0.960179582	0.930857014	0.990425828	0.010229781	16.01326136	28	0.965622514	-0.002997972	0.003757349	0.431893088
CRH_P06850_OID21257_v1_Oncology	21	Inverse variance weighted	0.041072045	0.018617148	1.041927168	1.00459295	1.080648858	0.027374163	26.67965705	20	0.144519545	0.007936154	0.004309326	0.081197012
CRTAM_O95727_OID20914_v1_Neurology	33	Inverse variance weighted	-0.065982322	0.014688605	0.936147413	0.909580306	0.963490495	7.05E-06	32.50133816	32	0.442082891	-0.004456959	0.003651797	0.231484323
CRYBB1_P53674_OID30319_v1_Cardiometabolic_II	9	Inverse variance weighted	0.126447689	0.043323277	1.134790088	1.042408672	1.235358625	0.003514933	14.31024747	8	0.074028812	0.014672331	0.012231045	0.269318614
CRYZL1_O95825_OID30272_v1_Cardiometabolic_II	9	Inverse variance weighted	0.172183799	0.047942705	1.187896147	1.081356312	1.304932742	0.000328844	3.465076579	8	0.901883089	0.003795076	0.008133904	0.654976546
CSF2_P04141_OID30072_v1_Cardiometabolic_II	12	Inverse variance weighted	-0.127164479	0.04057642	0.880588822	0.813268258	0.953482034	0.001724701	28.28710156	11	0.002925032	-0.031402618	0.010248962	0.011962989
CSF3R_Q99062_OID30527_v1_Inflammation_II	14	Inverse variance weighted	-0.029313771	0.012844361	0.97111171	0.946969192	0.99586973	0.022475834	11.35245483	13	0.581317281	0.002522971	0.004930607	0.618149048
CST1_P01037_OID30581_v1_Inflammation_II	60	Inverse variance weighted	0.052275783	0.008907381	1.053666286	1.035430536	1.072223199	4.39E-09	59.88106187	59	0.443518974	0.005046103	0.003207354	0.121091008
CST3_P01034_OID20400_v1_Cardiometabolic	27	Inverse variance weighted	0.03829671	0.017568929	1.03903948	1.003869075	1.075442076	0.029272466	17.44963455	26	0.894870761	0.004466257	0.004532975	0.3339261
CST5_P28325_OID20995_v1_Neurology	100	Inverse variance weighted	-0.022413947	0.006594449	0.977835379	0.965278066	0.99055605	0.000676547	91.6489667	99	0.687308636	-0.001633427	0.002402953	0.498260194
CST6_Q15828_OID20293_v1_Cardiometabolic	9	Inverse variance weighted	-0.106093631	0.033258512	0.899340438	0.842585351	0.95991845	0.001422879	9.542045816	8	0.298649359	-0.000924604	0.006837782	0.896244216
CST7_O76096_OID20704_v1_Inflammation	86	Inverse variance weighted	-0.021977162	0.008931341	0.978262576	0.96128669	0.995538249	0.013867441	132.7803484	85	0.000710853	0.001657083	0.003526747	0.63967137
CTSH_P09668_OID20113_v1_Cardiometabolic	74	Inverse variance weighted	0.059498496	0.010583122	1.061304164	1.03951637	1.083548621	1.89E-08	298.3090205	73	5.17E-29	0.007253597	0.004904882	0.143541591
CTSS_P25774_OID21056_v1_Neurology	55	Inverse variance weighted	0.025754839	0.012741101	1.02608936	1.000782588	1.052036065	0.043238553	83.11620005	54	0.006644459	0.008892685	0.005154447	0.09031053
CXCL10_P02778_OID20697_v1_Inflammation	5	Inverse variance weighted	-0.158620223	0.06862184	0.853320369	0.745933347	0.97616718	0.020804578	2.203131575	4	0.698455991	-0.011460486	0.011834821	0.40428904
CXCL11_O14625_OID21042_v1_Neurology	19	Inverse variance weighted	0.046416212	0.022500376	1.047510306	1.002318158	1.094740062	0.039121343	18.66732122	18	0.412572678	0.011754393	0.006289973	0.07898819
CXCL6_P80162_OID20613_v1_Inflammation	60	Inverse variance weighted	-0.022192023	0.01110267	0.978052408	0.956998689	0.999569304	0.045629943	70.27751323	59	0.14939054	-0.00296039	0.004092875	0.472400559
DCTPP1_Q9H773_OID20148_v1_Cardiometabolic	3	Inverse variance weighted	0.210609221	0.090373046	1.234429872	1.034044748	1.473647162	0.019782756	0.039445637	2	0.980470404	-0.001360082	0.013323858	0.935239004
DLK1_P80370_OID20295_v1_Cardiometabolic	50	Inverse variance weighted	-0.039312298	0.012187934	0.961450403	0.938755094	0.984694393	0.001257486	70.09689016	49	0.025590524	-0.001715171	0.003994824	0.669590815
DPEP1_P16444_OID20897_v1_Neurology	113	Inverse variance weighted	0.019067634	0.004936031	1.019250583	1.009437266	1.0291593	0.000112027	94.05247566	112	0.889671543	0.000171573	0.00214303	0.936332906
DPEP2_Q9H4A9_OID21305_v1_Oncology	12	Inverse variance weighted	0.101204688	0.036156003	1.106503106	1.030803836	1.187761513	0.005124342	12.79529823	11	0.306914964	-0.009980225	0.007363559	0.205125741
DPP10_Q8N608_OID20527_v1_Inflammation	38	Inverse variance weighted	0.041725094	0.01572614	1.04260782	1.010961501	1.07524477	0.007972512	29.80029099	37	0.793735011	0.005420384	0.003979653	0.181652523
DPP4_P27487_OID20406_v1_Cardiometabolic	18	Inverse variance weighted	-0.090065638	0.032339864	0.913871198	0.85774213	0.973673249	0.005353223	30.14927889	17	0.025288383	-0.012427234	0.010815122	0.267418915
DPP6_P42658_OID21354_v1_Oncology	10	Inverse variance weighted	-0.065539989	0.026807773	0.936561594	0.888622094	0.987087339	0.014492731	5.512074328	9	0.787582757	0.002878252	0.006271281	0.658477123
DSG2_Q14126_OID21113_v1_Neurology	23	Inverse variance weighted	0.045266461	0.022226152	1.046306622	1.001704654	1.092894541	0.041687078	17.64329068	22	0.72691568	0.006277879	0.006887913	0.372411057
DTYMK_P23919_OID30308_v1_Cardiometabolic_II	3	Inverse variance weighted	0.292699919	0.107833323	1.340040609	1.084746811	1.655417482	0.006640125	1.121297169	2	0.570838707	0.018449638	0.018396442	0.499080894
EDIL3_O43854_OID20081_v1_Cardiometabolic	3	Inverse variance weighted	0.241698267	0.085795949	1.273409905	1.076309659	1.506604323	0.004845504	1.262385877	2	0.531956831	-0.012515177	0.015245563	0.562413509
EFEMP1_Q12805_OID20414_v1_Cardiometabolic	18	Inverse variance weighted	0.098711193	0.028460677	1.103747483	1.043863011	1.167067416	0.000523692	18.37546286	17	0.365532987	0.009125412	0.00620342	0.160676556
EFHD1_Q9BUP0_OID31044_v1_Neurology_II	22	Inverse variance weighted	0.055491906	0.026152432	1.057060461	1.004242111	1.112656804	0.033849155	33.42019331	21	0.041760537	-0.004455973	0.00645667	0.498040431
EGFLAM_Q63HQ2_OID31496_v1_Oncology_II	43	Inverse variance weighted	0.030457806	0.012396006	1.030926391	1.006180656	1.056280715	0.014007693	57.51836298	42	0.055762763	-0.004237977	0.00349152	0.231773269
EIF2AK3_Q9NZJ5_OID30060_v1_Cardiometabolic_II	7	Inverse variance weighted	-0.115984235	0.041148019	0.890489262	0.821490955	0.965282844	0.004821742	4.049405529	6	0.669990443	-0.008164181	0.013383205	0.568498749
ELN_P15502_OID30301_v1_Cardiometabolic_II	4	Inverse variance weighted	0.236123397	0.094153961	1.266330562	1.052935138	1.52297424	0.012147046	3.736898652	3	0.291311685	0.013694689	0.013272117	0.410588562
ENAH_Q8N8S7_OID20497_v1_Inflammation	5	Inverse variance weighted	-0.188543453	0.055762337	0.828164516	0.742421874	0.923809616	0.000721708	3.493861803	4	0.478812284	-0.011158237	0.010520993	0.366707718
ENPP5_Q9UJA9_OID20736_v1_Inflammation	101	Inverse variance weighted	-0.014551548	0.006341718	0.985553814	0.973379428	0.997880469	0.021757491	117.3797283	100	0.113005204	0.003548785	0.002213756	0.112107101
ENTPD6_O75354_OID20100_v1_Cardiometabolic	43	Inverse variance weighted	0.031293688	0.013776314	1.031788484	1.004301337	1.060027937	0.023113257	72.7740153	42	0.002243553	-0.002656445	0.004262101	0.536558292
ENTR1_Q96C92_OID30231_v1_Cardiometabolic_II	17	Inverse variance weighted	0.113667572	0.028476804	1.120379617	1.059559266	1.184691151	6.56E-05	9.679006448	16	0.882845142	-0.014374294	0.007413519	0.071559238
EPHA2_P29317_OID21342_v1_Oncology	10	Inverse variance weighted	-0.157864493	0.051823034	0.853965493	0.771485317	0.945263697	0.002317363	15.57695198	9	0.076258989	-0.017575121	0.010176664	0.122437808
EPS8L2_Q9H6S3_OID21397_v1_Oncology	27	Inverse variance weighted	0.078007726	0.020269116	1.081131011	1.039022386	1.124946179	0.000118795	32.73263104	26	0.169997041	-0.004533438	0.005152058	0.387279026
ERMAP_Q96PL5_OID30539_v1_Inflammation_II	9	Inverse variance weighted	-0.143995386	0.047628219	0.865891743	0.788717796	0.950616957	0.00250017	6.667117047	8	0.572936403	0.010303949	0.011707438	0.4079925
ERN1_O75460_OID31391_v1_Oncology_II	6	Inverse variance weighted	-0.141676051	0.048493777	0.867902367	0.789209194	0.954442148	0.003483161	1.644473886	5	0.895819504	0.00645465	0.012587345	0.635118412
EVI5_O60447_OID30519_v1_Inflammation_II	6	Inverse variance weighted	-0.112323165	0.046306604	0.89375538	0.816209588	0.97866858	0.015281406	3.525164718	5	0.619583354	0.001679462	0.011748348	0.893239216
EXTL1_Q92935_OID30114_v1_Cardiometabolic_II	31	Inverse variance weighted	-0.045989551	0.021094992	0.955051941	0.916369385	0.995367397	0.02924879	51.03763151	30	0.009651838	0.010390954	0.005481648	0.068020416
F2_P00734_OID30723_v1_Inflammation_II	5	Inverse variance weighted	0.217643278	0.058029739	1.243143532	1.109495037	1.392891171	0.000176449	2.500179664	4	0.644603622	0.015928845	0.015686854	0.384672536
F2R_P25116_OID20691_v1_Inflammation	5	Inverse variance weighted	0.16188588	0.056165901	1.175726059	1.053165839	1.312548997	0.003948082	3.841737949	4	0.427847777	0.006374184	0.014892948	0.69751727
FABP2_P12104_OID20200_v1_Cardiometabolic	21	Inverse variance weighted	-0.154288833	0.027462574	0.857024448	0.812113251	0.904419309	1.93E-08	32.82929457	20	0.035224578	-0.014203678	0.006522268	0.04223269
FABP6_P51161_OID20076_v1_Cardiometabolic	8	Inverse variance weighted	-0.158141225	0.044679603	0.853729206	0.782146476	0.931863249	0.000400962	4.427297723	7	0.729453245	-0.012209012	0.013234253	0.391838574
FAM3D_Q96BQ1_OID31514_v1_Oncology_II	22	Inverse variance weighted	0.040431876	0.018798247	1.041260372	1.003593755	1.080340684	0.031489439	13.75881389	21	0.879734495	0.001925483	0.004867727	0.69661658
FCGR2B_P31994_OID21215_v1_Oncology	41	Inverse variance weighted	0.026219071	0.012372055	1.026565815	1.001971784	1.051763521	0.034072122	38.21400542	40	0.550857944	6.05E-05	0.004011424	0.988038017
FCGR3B_O75015_OID20387_v1_Cardiometabolic	81	Inverse variance weighted	-0.027138297	0.007281094	0.973226638	0.959436409	0.987215077	0.000193597	74.61379089	80	0.649040121	-0.005439291	0.002853124	0.060230383
FCN2_Q15485_OID20382_v1_Cardiometabolic	66	Inverse variance weighted	0.018674637	0.008676281	1.018850098	1.001670519	1.036324323	0.031367599	78.09468345	65	0.127788184	0.005080964	0.002909339	0.085533852
FCRL3_Q96P31_OID20443_v1_Inflammation	117	Inverse variance weighted	-0.012703835	0.005803575	0.987376518	0.976208741	0.998672054	0.028599217	93.53144104	116	0.938012304	0.00423087	0.002401814	0.080806083
FES_P07332_OID21207_v1_Oncology	5	Inverse variance weighted	-0.300430747	0.050054158	0.740499184	0.671301511	0.816829744	1.95E-09	4.330988545	4	0.363060765	0.001296751	0.017860065	0.946689256
FGA_P02671_OID30788_v1_Inflammation_II	12	Inverse variance weighted	-0.104693417	0.0408823	0.900600589	0.831251631	0.975735134	0.010441658	5.156900626	11	0.923330319	0.008409403	0.007322359	0.277510468
FGF5_P12034_OID20490_v1_Inflammation	58	Inverse variance weighted	0.038656002	0.00984578	1.039412866	1.019546859	1.059665965	8.63E-05	67.08810415	57	0.169574704	-0.000297642	0.004515706	0.94768216
FGFR4_P22455_OID30646_v1_Inflammation_II	97	Inverse variance weighted	-0.0142566	0.005833396	0.985844544	0.974637126	0.997180837	0.014526944	86.85019994	96	0.736969052	-0.001488363	0.002414616	0.539106405
FN1_P02751_OID30787_v1_Inflammation_II	35	Inverse variance weighted	-0.097829616	0.018118751	0.906803395	0.875165413	0.939585118	6.69E-08	54.65184048	34	0.013823053	0.006488788	0.004605184	0.168183557
FST_P19883_OID20770_v1_Inflammation	14	Inverse variance weighted	0.163032968	0.034802143	1.177075495	1.099461779	1.260168154	2.81E-06	7.5579739	13	0.871158735	0.001089592	0.007143044	0.881296714
FUCA1_P04066_OID20261_v1_Cardiometabolic	56	Inverse variance weighted	-0.066398426	0.015142432	0.93575796	0.908393529	0.963946716	1.16E-05	63.87924297	55	0.192776032	0.00038041	0.003623516	0.916777859
FURIN_P09958_OID21514_v1_Oncology	10	Inverse variance weighted	0.153617932	0.058642376	1.166045293	1.039436641	1.30807552	0.008804016	27.43962779	9	0.001182664	-0.008715111	0.015201652	0.582193922
FXYD5_Q96DB9_OID20463_v1_Inflammation	15	Inverse variance weighted	0.068061199	0.02165717	1.070430816	1.025943981	1.116846682	0.001674182	17.78649395	14	0.216678678	0.01211885	0.007685471	0.138843827
GALNT2_Q10471_OID21423_v1_Oncology	36	Inverse variance weighted	-0.046304648	0.015838012	0.954751055	0.925568484	0.984853732	0.003459645	37.69775934	35	0.346862616	-0.002549223	0.00368471	0.493736718
GALNT3_Q14435_OID20471_v1_Inflammation	53	Inverse variance weighted	0.029509209	0.014520152	1.02994892	1.001050262	1.059681833	0.042123963	78.80690499	52	0.009625933	-0.000950044	0.004337244	0.827490718
GASK1A_Q9UFP1_OID30109_v1_Cardiometabolic_II	81	Inverse variance weighted	0.016017008	0.007576343	1.016145968	1.001168058	1.031347955	0.034508288	91.02258654	80	0.187678219	-0.007209239	0.003208118	0.027418053
GBP4_Q96PP9_OID20845_v1_Neurology	86	Inverse variance weighted	0.018607833	0.006987596	1.018782037	1.00492423	1.032830943	0.007745183	61.95139292	85	0.97170093	-0.00137575	0.002673365	0.608174502
GIMAP8_Q8ND71_OID31194_v1_Oncology_II	10	Inverse variance weighted	-0.142356253	0.043262401	0.867312218	0.796800808	0.944063406	0.000999986	11.76537452	9	0.226861882	0.003161243	0.009356738	0.744165425
GLRX_P35754_OID20195_v1_Cardiometabolic	61	Inverse variance weighted	0.023188076	0.008275413	1.023459009	1.006992601	1.040194678	0.005077988	56.67896434	60	0.597839311	0.002578749	0.002661418	0.33653154
GPA33_Q99795_OID21376_v1_Oncology	9	Inverse variance weighted	-0.087749106	0.035842428	0.915990664	0.853849555	0.982654253	0.014357557	13.32024195	8	0.101295836	-0.006242095	0.007514863	0.433594062
GPC1_P35052_OID21438_v1_Oncology	39	Inverse variance weighted	-0.02805912	0.013840797	0.972330881	0.946308094	0.999069276	0.042634167	33.272842	38	0.687624507	0.003558787	0.00350015	0.315873822
GZMA_P12544_OID20663_v1_Inflammation	3	Inverse variance weighted	-0.226428571	0.082514382	0.797376296	0.678306003	0.937348269	0.006067514	0.829801478	2	0.66040583	0.03389953	0.043198909	0.57641798
HEG1_Q9ULI3_OID30579_v1_Inflammation_II	10	Inverse variance weighted	-0.118540156	0.046323319	0.888216148	0.811124388	0.972634946	0.010498167	9.149099719	9	0.423626469	-0.008387359	0.012687201	0.527131751
HGFAC_Q04756_OID30718_v1_Inflammation_II	64	Inverse variance weighted	-0.030771263	0.012144346	0.969697353	0.946888264	0.993055878	0.011283527	112.3170018	63	0.000132825	0.002767852	0.00328949	0.403344944
HMBS_P08397_OID21385_v1_Oncology	12	Inverse variance weighted	-0.10321275	0.047487973	0.901935067	0.821774562	0.989914877	0.029746443	22.72531864	11	0.01931923	0.014368028	0.011302033	0.232402866
HPGDS_O60760_OID21266_v1_Oncology	40	Inverse variance weighted	-0.02390679	0.009739183	0.976376714	0.957915616	0.995193596	0.014100149	48.41960274	39	0.143384073	-0.006031371	0.003382693	0.082574853
HRG_P04196_OID30770_v1_Inflammation_II	43	Inverse variance weighted	0.054729531	0.010937599	1.056254891	1.033852212	1.079143018	5.62E-07	34.12971097	42	0.80096967	0.002801089	0.004079152	0.496147554
HSDL2_Q6YN16_OID30256_v1_Cardiometabolic_II	49	Inverse variance weighted	0.022135161	0.009506546	1.022381962	1.003508472	1.041610414	0.019890201	56.74120666	48	0.1813489	0.003501145	0.003506918	0.323220206
IDI2_Q9BXS1_OID20823_v1_Neurology	41	Inverse variance weighted	-0.034795977	0.013665414	0.965802442	0.940277543	0.992020243	0.010887765	38.95885154	40	0.517007444	-0.004543346	0.003747403	0.232653444
IDUA_P35475_OID21468_v1_Oncology	67	Inverse variance weighted	-0.020604767	0.008639353	0.979606061	0.963157914	0.996335097	0.017079606	59.60149391	66	0.697581786	5.05E-05	0.002914301	0.986218414
IFIT3_O14879_OID31283_v1_Oncology_II	4	Inverse variance weighted	0.212909815	0.069867637	1.237273063	1.078929393	1.418855248	0.002308833	3.024064491	3	0.387929766	0.019703912	0.012342438	0.251464747
IGFBP3_P17936_OID20398_v1_Cardiometabolic	72	Inverse variance weighted	0.027821155	0.013360115	1.028211778	1.001636669	1.055491969	0.037305588	109.5000719	71	0.002285349	-0.008519276	0.003817255	0.028832725
IGFBP6_P24592_OID20413_v1_Cardiometabolic	5	Inverse variance weighted	-0.124468393	0.061705971	0.882966169	0.782382055	0.996481516	0.043682918	2.282062572	4	0.68403673	0.01557193	0.0178022	0.446111038
IL12B_P29460_OID20666_v1_Inflammation	55	Inverse variance weighted	-0.028383305	0.010258396	0.972015717	0.952667095	0.991757309	0.005660311	54.0255374	54	0.47342593	-0.006954447	0.004076226	0.093843792
IL12RB1_P42701_OID20486_v1_Inflammation	35	Inverse variance weighted	0.027772789	0.011844475	1.028162049	1.004568021	1.052310223	0.01903787	34.29225067	34	0.453731698	0.002758688	0.003985467	0.493662154
IL15RA_Q13261_OID20498_v1_Inflammation	37	Inverse variance weighted	0.033876871	0.01451996	1.034457227	1.005432451	1.064319888	0.019641629	32.11134087	36	0.654136181	-0.000365094	0.003710928	0.922189191
IL16_Q14005_OID20633_v1_Inflammation	30	Inverse variance weighted	-0.039525453	0.015277134	0.961245487	0.932889392	0.990463494	0.009675112	15.91356912	29	0.976497718	-0.000246821	0.003831915	0.949099882
IL18R1_Q13478_OID20652_v1_Inflammation	85	Inverse variance weighted	0.019247397	0.008720587	1.019433822	1.00215737	1.037008108	0.027305562	141.7847934	84	8.32E-05	0.003998314	0.003165223	0.210053729
IL1R1_P14778_OID21116_v1_Neurology	25	Inverse variance weighted	0.057682925	0.0232754	1.05937904	1.012136195	1.108827009	0.013201801	29.13090256	24	0.215243235	-0.005643487	0.006716346	0.40941211
IL2RA_P01589_OID20267_v1_Cardiometabolic	43	Inverse variance weighted	-0.046327368	0.010653661	0.954729363	0.935000192	0.974874833	1.37E-05	21.94564505	42	0.995453052	0.001676822	0.003310951	0.615255528
IL31RA_Q8NI17_OID30475_v1_Inflammation_II	73	Inverse variance weighted	-0.024776747	0.010715177	0.975527677	0.955253533	0.996232117	0.020760937	137.147551	72	5.86E-06	-0.003466644	0.003472172	0.321472207
IL6R_P08887_OID20385_v1_Cardiometabolic	85	Inverse variance weighted	-0.018491094	0.006464241	0.981678817	0.969319494	0.994195728	0.004229461	109.2138703	84	0.033683402	0.006880387	0.002904584	0.020168395
INHBB_P09529_OID30625_v1_Inflammation_II	28	Inverse variance weighted	-0.044257103	0.018060091	0.956707953	0.923434986	0.991179803	0.014263931	34.58319167	27	0.149741635	-0.002671932	0.006429849	0.681148015
INSL4_Q14641_OID31370_v1_Oncology_II	6	Inverse variance weighted	-0.114102997	0.042531061	0.892166061	0.820809791	0.969725616	0.007300521	3.534732477	5	0.618138803	-0.003418463	0.006079194	0.603915366
IPCEF1_Q8WWN9_OID20977_v1_Neurology	6	Inverse variance weighted	-0.186167262	0.055492066	0.830134733	0.744582432	0.925516969	0.000794096	2.646506749	5	0.754287039	0.015062229	0.019375744	0.480349593
ITGAV_P06756_OID21416_v1_Oncology	13	Inverse variance weighted	0.125521545	0.036077718	1.133739596	1.056339065	1.216811451	0.000502916	14.3808501	12	0.277051789	0.001262842	0.011586861	0.915173889
ITGB5_P18084_OID21522_v1_Oncology	4	Inverse variance weighted	0.207263812	0.072827661	1.230307099	1.066648614	1.419076102	0.004427928	1.162489057	3	0.762014316	0.003452858	0.017378632	0.860875403
ITGB7_P26010_OID21393_v1_Oncology	3	Inverse variance weighted	0.184785442	0.052226915	1.202960307	1.085912545	1.332624351	0.000402977	1.934348895	2	0.380155672	-0.040887803	0.031316548	0.416100172
ITIH1_P19827_OID30722_v1_Inflammation_II	4	Inverse variance weighted	-0.145305341	0.049127181	0.864758206	0.785374492	0.952165831	0.003099052	1.287421025	3	0.732122224	-0.004389345	0.016518065	0.81533221
ITIH4_Q14624_OID30762_v1_Inflammation_II	27	Inverse variance weighted	0.064351356	0.027265848	1.066467042	1.010970028	1.125010554	0.018267791	59.85118002	26	0.000175598	-0.006203182	0.008252592	0.459271108
KHK_P50053_OID30241_v1_Cardiometabolic_II	42	Inverse variance weighted	0.038612517	0.017967739	1.039367668	1.00340152	1.076622994	0.031635083	70.36235681	41	0.002917965	-0.004567923	0.005944151	0.446719418
KLK15_Q9H2R5_OID31427_v1_Oncology_II	49	Inverse variance weighted	-0.018764981	0.00630651	0.981409985	0.969353679	0.993616241	0.002925171	36.80689847	48	0.880227207	-0.004685459	0.002660458	0.084718189
KLK3_P07288_OID30364_v1_Cardiometabolic_II	5	Inverse variance weighted	-0.351296253	0.115141412	0.703775227	0.561595511	0.88195073	0.002280819	4.733778025	4	0.315719905	-0.013994699	0.010356891	0.26948524
KLK4_Q9Y5K2_OID21391_v1_Oncology	40	Inverse variance weighted	0.040251585	0.012264995	1.04107266	1.016344326	1.06640265	0.00103137	33.95423138	39	0.699020478	0.00313596	0.003840745	0.419304696
KLRB1_Q12918_OID20629_v1_Inflammation	11	Inverse variance weighted	0.098773244	0.041006334	1.103815975	1.018571168	1.196194968	0.016008075	13.53188832	10	0.195433818	0.008016872	0.010041468	0.445207295
LACTB2_Q53H82_OID20150_v1_Cardiometabolic	8	Inverse variance weighted	0.171836711	0.061669001	1.187483914	1.052286556	1.340051375	0.005329118	13.25012908	7	0.066243539	0.008163115	0.013737692	0.574075678
LAG3_P18627_OID21315_v1_Oncology	11	Inverse variance weighted	0.109009546	0.034110661	1.115172996	1.043053688	1.19227881	0.001394622	11.27093453	10	0.336803028	0.018376767	0.00776121	0.042062336
LAMA4_Q16363_OID20769_v1_Inflammation	16	Inverse variance weighted	-0.093267165	0.029596307	0.910950094	0.859610477	0.965355932	0.001625394	14.8755622	15	0.46041735	-0.000528204	0.007391906	0.94404471
LAYN_Q6UX15_OID20970_v1_Neurology	31	Inverse variance weighted	-0.047399909	0.023006938	0.953705926	0.91165513	0.997696347	0.039375209	60.20280327	30	0.000870007	-0.001037652	0.007060732	0.884179744
LBP_P18428_OID20355_v1_Cardiometabolic	51	Inverse variance weighted	-0.024465865	0.009449603	0.975830998	0.95792376	0.994072992	0.009623017	41.52774066	50	0.797501205	-0.000718615	0.002666797	0.788701449
LEFTY2_O00292_OID21454_v1_Oncology	80	Inverse variance weighted	0.031469538	0.007832622	1.031969939	1.016248189	1.047934911	5.88E-05	104.6335414	79	0.028411576	0.006172352	0.002847928	0.033262003
LGALS3_P17931_OID20284_v1_Cardiometabolic	71	Inverse variance weighted	-0.02366661	0.009586112	0.976611248	0.958433221	0.995134046	0.013555047	64.50409217	70	0.662930982	-0.001445398	0.00328234	0.661055672
LGALS3BP_Q08380_OID30765_v1_Inflammation_II	16	Inverse variance weighted	-0.123437767	0.041918417	0.883876646	0.814160414	0.959562651	0.003232529	22.29683688	15	0.100253566	-0.010213271	0.006102166	0.116373522
LGALS9_O00182_OID20781_v1_Inflammation	61	Inverse variance weighted	-0.034809941	0.012058485	0.965788956	0.943230521	0.988886902	0.003892322	73.5969402	60	0.111607187	-0.012110012	0.003330393	0.000582439
LIPF_P07098_OID30266_v1_Cardiometabolic_II	30	Inverse variance weighted	0.046541929	0.017285254	1.047642005	1.012743344	1.083743258	0.007090153	38.05803638	29	0.121051098	-0.009619008	0.004543234	0.043256549
LMOD1_P29536_OID30212_v1_Cardiometabolic_II	13	Inverse variance weighted	-0.095353758	0.035168601	0.909051293	0.848500831	0.97392274	0.006701346	17.8492545	12	0.120344925	0.006909196	0.01141104	0.557143706
LMOD1_P29536_OID30547_v1_Inflammation_II	14	Inverse variance weighted	-0.101582745	0.033083765	0.903406424	0.846684687	0.963928106	0.002137213	15.15310067	13	0.297892805	0.001610264	0.010561375	0.881351939
LMOD1_P29536_OID31014_v1_Neurology_II	14	Inverse variance weighted	-0.094788303	0.034645667	0.909565466	0.849851364	0.97347533	0.006220325	19.40899797	13	0.110958253	-0.00106196	0.015027415	0.944825931
LMOD1_P29536_OID31416_v1_Oncology_II	12	Inverse variance weighted	-0.107081917	0.036173271	0.898452072	0.836957883	0.96446445	0.003073897	15.82850849	11	0.147617799	-0.020192285	0.016773881	0.256390833
LPA_P08519_OID30747_v1_Inflammation_II	112	Inverse variance weighted	0.124468812	0.010131883	1.132546699	1.110277876	1.155262167	1.09E-34	349.8576525	111	1.56E-26	0.004059539	0.003626293	0.265376689
LRIG1_Q96JA1_OID21429_v1_Oncology	83	Inverse variance weighted	-0.031807919	0.008421286	0.968692631	0.952834893	0.984814285	0.000158674	81.46625224	82	0.495872266	-0.004505198	0.002855609	0.118540022
LXN_Q9BS40_OID21003_v1_Neurology	14	Inverse variance weighted	-0.086887328	0.036069168	0.916780385	0.854205998	0.983938624	0.016000307	18.17554912	13	0.150967005	-0.005194194	0.010279715	0.622510051
LY9_Q9HBG7_OID20670_v1_Inflammation	34	Inverse variance weighted	-0.036570028	0.01041903	0.964090578	0.944602262	0.983980963	0.000448231	30.69616146	33	0.582308541	0.007422253	0.004161633	0.083993441
MAN2B2_Q9Y2E5_OID30306_v1_Cardiometabolic_II	54	Inverse variance weighted	0.023179011	0.007764137	1.023449732	1.007993079	1.039143399	0.002832128	53.12892245	53	0.46918886	0.001614199	0.003013593	0.594491472
MANF_P55145_OID20707_v1_Inflammation	3	Inverse variance weighted	-0.211991492	0.089483684	0.80897158	0.67883342	0.964058336	0.01783375	0.305222052	2	0.858463577	0.009086614	0.016502565	0.67957795
MANSC4_A6NHS7_OID30141_v1_Cardiometabolic_II	73	Inverse variance weighted	-0.026629614	0.00845179	0.973721828	0.957724498	0.989986368	0.001628428	96.97317862	72	0.026556748	0.0011594	0.003225534	0.720329633
MAP4K5_Q9Y4K4_OID20899_v1_Neurology	9	Inverse variance weighted	0.097002522	0.038038544	1.101863153	1.022700805	1.187153077	0.010768852	4.190568328	8	0.839533294	-0.006020785	0.006835008	0.407610732
MCFD2_Q8NI22_OID20171_v1_Cardiometabolic	12	Inverse variance weighted	0.080328956	0.040507715	1.08364348	1.00093427	1.173187118	0.047361484	13.49094321	11	0.262451231	-0.001116524	0.008800409	0.901556679
MDGA1_Q8NFP4_OID20951_v1_Neurology	123	Inverse variance weighted	-0.02063974	0.005246256	0.979571801	0.969550805	0.989696372	8.35E-05	127.4628183	122	0.3493143	-0.004517273	0.002276009	0.049436559
MEP1B_Q16820_OID20168_v1_Cardiometabolic	95	Inverse variance weighted	0.010064606	0.004866981	1.010115424	1.00052546	1.019797307	0.038646053	74.43262939	94	0.931975637	-0.001720252	0.002448594	0.484092845
MFAP4_P55083_OID30598_v1_Inflammation_II	10	Inverse variance weighted	0.080202533	0.030425072	1.083506492	1.020782399	1.150084796	0.008387314	9.059469607	9	0.43180284	0.00271763	0.006149981	0.670268527
MFAP5_Q13361_OID20239_v1_Cardiometabolic	14	Inverse variance weighted	-0.089237618	0.032114889	0.914628216	0.858831273	0.974050201	0.005457703	20.89722186	13	0.074986485	0.013229985	0.007962576	0.122490027
MMP3_P08254_OID21083_v1_Neurology	94	Inverse variance weighted	0.026334777	0.011481851	1.026684601	1.003837694	1.050051494	0.021813466	129.5615426	93	0.007332528	-0.002421825	0.003616643	0.504768705
MMP7_P09237_OID20087_v1_Cardiometabolic	32	Inverse variance weighted	0.037521708	0.015889255	1.038234535	1.006399156	1.071076961	0.018203542	35.41481553	31	0.267656144	0.00724326	0.004173575	0.092914343
MMP9_P14780_OID21103_v1_Neurology	9	Inverse variance weighted	-0.111490951	0.041349032	0.894499486	0.824865404	0.970011989	0.007010657	7.998529819	8	0.433613746	-0.011813694	0.008445143	0.204564145
MPO_P05164_OID21100_v1_Neurology	17	Inverse variance weighted	0.055465023	0.026455932	1.057032044	1.003617924	1.113288948	0.036037322	30.03659481	16	0.017813367	-0.000440784	0.006491984	0.946764729
MSR1_P21757_OID21063_v1_Neurology	18	Inverse variance weighted	0.048535902	0.01940158	1.049733059	1.010564216	1.090420062	0.012361717	12.76972083	17	0.751460104	0.005534717	0.003831865	0.167926357
MST1_P26927_OID30713_v1_Inflammation_II	41	Inverse variance weighted	0.023740253	0.006688075	1.024024296	1.010688343	1.037536216	0.000385759	56.36114468	40	0.044683081	-0.001433042	0.005713599	0.803275813
MTHFSD_Q2M296_OID31305_v1_Oncology_II	44	Inverse variance weighted	-0.059885278	0.014696173	0.941872581	0.915129424	0.969397263	4.60E-05	58.20360779	43	0.060763596	-0.000417414	0.003927346	0.915863153
NAAA_Q02083_OID20931_v1_Neurology	76	Inverse variance weighted	0.037984567	0.00948135	1.038715202	1.019590546	1.058198584	6.17E-05	98.58765348	75	0.035328311	0.003639461	0.003100202	0.244182229
NCAN_O14594_OID21055_v1_Neurology	12	Inverse variance weighted	0.140207456	0.041765972	1.150512455	1.06008188	1.248657234	0.000787993	16.48206669	11	0.124156715	-0.014228809	0.008854553	0.139145671
NFASC_O94856_OID20634_v1_Inflammation	36	Inverse variance weighted	-0.051817783	0.017438194	0.949501866	0.917597311	0.982515732	0.002963384	53.30303289	35	0.024476549	0.002178386	0.004500394	0.631458431
NFKB1_P19838_OID30160_v1_Cardiometabolic_II	3	Inverse variance weighted	0.262564807	0.064172164	1.300260731	1.146584319	1.474534354	4.28E-05	2.080596064	2	0.353349357	0.10083032	0.080220789	0.427842473
NINJ1_Q92982_OID21167_v1_Oncology	17	Inverse variance weighted	0.086450061	0.02216301	1.090296919	1.043948921	1.138702619	9.59E-05	19.37532655	16	0.249681121	0.013445783	0.006694287	0.062940305
NOS1_P29475_OID20863_v1_Neurology	12	Inverse variance weighted	-0.073839116	0.033906947	0.928821114	0.869100308	0.992645676	0.029428472	13.24116212	11	0.277855897	-0.001229298	0.010966868	0.91296855
NOTCH2_Q04721_OID30407_v1_Cardiometabolic_II	10	Inverse variance weighted	0.077161194	0.034950696	1.080216187	1.008695418	1.156808081	0.027264109	9.669034281	9	0.377936997	-0.006626782	0.006602463	0.344919884
NPPB_P16860_OID20049_v1_Cardiometabolic	11	Inverse variance weighted	-0.115851271	0.039241767	0.890607672	0.824675638	0.96181091	0.003154736	13.26304792	10	0.209334142	0.00463225	0.009248048	0.628469509
NRP1_O14786_OID20390_v1_Cardiometabolic	37	Inverse variance weighted	-0.081121458	0.016744165	0.92208169	0.892311473	0.952845132	1.27E-06	42.55553959	36	0.2096443	0.003714395	0.004669281	0.431687016
NTRK3_Q16288_OID21057_v1_Neurology	24	Inverse variance weighted	-0.049456246	0.024509595	0.9517468	0.90710683	0.998583564	0.043608758	30.66951355	23	0.131130972	-0.007325282	0.006509554	0.272584111
OPLAH_O14841_OID30201_v1_Cardiometabolic_II	14	Inverse variance weighted	-0.072947589	0.031995872	0.929649552	0.873139888	0.989816525	0.022613246	16.58501469	13	0.218975646	0.002265445	0.010149215	0.827123603
OXT_P01178_OID21047_v1_Neurology	52	Inverse variance weighted	0.032627663	0.011738401	1.033165782	1.009666821	1.057211656	0.005443156	71.27080265	51	0.031881119	-0.002740296	0.003813062	0.475695379
PACS2_Q86VP3_OID30186_v1_Cardiometabolic_II	7	Inverse variance weighted	0.074682594	0.035383824	1.077542078	1.00534453	1.154924402	0.034803073	5.083130122	6	0.533196191	0.012536045	0.009917666	0.261948801
PAG1_Q9NWQ8_OID20108_v1_Cardiometabolic	3	Inverse variance weighted	-0.178073482	0.077245717	0.836880926	0.719301205	0.973680676	0.021150552	0.395716597	2	0.820486109	-0.010338888	0.019777164	0.693342533
PALM_O75781_OID31515_v1_Oncology_II	18	Inverse variance weighted	0.079784676	0.038190889	1.083053835	1.004942708	1.167236302	0.036698512	29.9381869	17	0.026794321	-0.000465637	0.007791962	0.953087907
PARP1_P09874_OID20500_v1_Inflammation	5	Inverse variance weighted	-0.184544131	0.047931098	0.831483245	0.756926532	0.913383741	0.000118023	1.666290975	4	0.796831412	-0.011165456	0.010723697	0.374316743
PCDH9_Q9HC56_OID31516_v1_Oncology_II	46	Inverse variance weighted	-0.030139516	0.012259281	0.970310151	0.947273229	0.993907312	0.013951648	44.30304045	45	0.501361037	-0.000967482	0.00442139	0.827803235
PCSK9_Q8NBP7_OID20235_v1_Cardiometabolic	18	Inverse variance weighted	0.243432609	0.02440045	1.275620349	1.216049788	1.33810909	1.93E-23	41.71410363	17	0.000737444	0.010798073	0.006062996	0.09390715
PDE5A_O76074_OID30584_v1_Inflammation_II	13	Inverse variance weighted	-0.206211218	0.031483922	0.813661199	0.764969203	0.865452549	5.76E-11	9.786201773	12	0.634710741	-0.010334691	0.008678944	0.258803155
PDGFRB_P09619_OID20268_v1_Cardiometabolic	92	Inverse variance weighted	0.017222945	0.005896303	1.017372115	1.005682274	1.029197837	0.003489395	124.8272916	91	0.01076462	-0.002430997	0.002746543	0.378455079
PEPD_P12955_OID30688_v1_Inflammation_II	24	Inverse variance weighted	0.027407414	0.013649808	1.027786452	1.000654004	1.055654589	0.044654194	22.00652459	23	0.519857914	0.003001815	0.004152451	0.477355723
PFKFB2_O60825_OID21356_v1_Oncology	16	Inverse variance weighted	-0.078248409	0.029537438	0.924734686	0.872718883	0.979850735	0.008070013	10.36930756	15	0.79588905	-0.005861664	0.006893176	0.409434396
PGD_P52209_OID30344_v1_Cardiometabolic_II	5	Inverse variance weighted	-0.081399751	0.027452218	0.921825117	0.873535859	0.972783817	0.003025423	6.593428492	4	0.158998002	-0.000641872	0.010542386	0.955280007
PHYKPL_Q8IUZ5_OID30634_v1_Inflammation_II	25	Inverse variance weighted	-0.054338407	0.022246627	0.947111543	0.906701675	0.989322397	0.014584077	12.81986104	24	0.968997397	-0.004706472	0.004163338	0.269935137
PI16_Q6UXB8_OID30676_v1_Inflammation_II	33	Inverse variance weighted	-0.056175718	0.02074153	0.945373002	0.907711106	0.984597531	0.006761479	40.06672994	32	0.154797051	0.00153512	0.004296829	0.723311863
PILRA_Q9UKJ1_OID21129_v1_Neurology	92	Inverse variance weighted	-0.012903066	0.005743379	0.987179821	0.97612943	0.99835531	0.024665698	101.2192693	91	0.217734526	-0.000606835	0.003666291	0.868907963
PILRB_Q9UKJ0_OID20197_v1_Cardiometabolic	95	Inverse variance weighted	-0.016965852	0.005180061	0.983177257	0.97324564	0.993210222	0.001055788	111.3085338	94	0.107450318	-0.002426356	0.003746219	0.518786733
PINLYP_A6NC86_OID30651_v1_Inflammation_II	66	Inverse variance weighted	-0.028716186	0.010997457	0.971692205	0.950971485	0.992864409	0.009023406	138.2494377	65	3.29E-07	0.004948336	0.003985946	0.218971941
PLA2G15_Q8NCC3_OID21473_v1_Oncology	27	Inverse variance weighted	-0.036231289	0.015370035	0.964417209	0.935797138	0.993912584	0.018409967	27.25774053	26	0.395915993	0.003293632	0.004278967	0.4486748
PLA2G2A_P14555_OID20274_v1_Cardiometabolic	57	Inverse variance weighted	-0.033985256	0.011633043	0.966585756	0.944796215	0.988877822	0.003484155	93.69296815	56	0.00118848	0.000496563	0.004084882	0.903689621
PLTP_P55058_OID20238_v1_Cardiometabolic	42	Inverse variance weighted	0.055515315	0.015782566	1.057085206	1.024886102	1.090295918	0.000435618	64.80765749	41	0.010314269	-0.003492655	0.004403891	0.432408148
PLXNB2_O15031_OID20317_v1_Cardiometabolic	81	Inverse variance weighted	-0.017987431	0.007050021	0.982173377	0.968695002	0.995839289	0.010729074	90.28873791	80	0.202387733	-0.003434567	0.00257637	0.186329724
PM20D1_Q6GTS8_OID20149_v1_Cardiometabolic	72	Inverse variance weighted	0.037894896	0.007455378	1.038622064	1.023555504	1.0539104	3.72E-07	87.86439494	71	0.085112657	0.005896118	0.002867668	0.043506595
POMC_P01189_OID30282_v1_Cardiometabolic_II	5	Inverse variance weighted	-0.313579059	0.065597153	0.730826598	0.642653565	0.831097104	1.75E-06	3.279836577	4	0.512133307	-0.022424476	0.01728971	0.285376177
PON1_P27169_OID30704_v1_Inflammation_II	109	Inverse variance weighted	0.011883734	0.005116365	1.011954626	1.001857382	1.022153635	0.020195763	117.1659491	108	0.2572282	-0.000702684	0.002571158	0.785153325
PON2_Q15165_OID20088_v1_Cardiometabolic	97	Inverse variance weighted	-0.015086885	0.006390566	0.985026352	0.972765343	0.997441902	0.018235278	109.8471493	96	0.158040327	0.002435305	0.002508705	0.334141969
PON3_Q15166_OID20777_v1_Inflammation	38	Inverse variance weighted	-0.030994176	0.013389264	0.96948122	0.944370101	0.995260052	0.020620992	28.86741314	37	0.827940947	-0.00521294	0.004194593	0.221984386
PRDX1_Q06830_OID20962_v1_Neurology	3	Inverse variance weighted	-0.328264066	0.162954022	0.720172822	0.523271961	0.991165076	0.043961449	5.104778931	2	0.077895315	0.017747327	0.044263794	0.757243908
PRKG1_Q13976_OID30621_v1_Inflammation_II	13	Inverse variance weighted	-0.11782081	0.030309211	0.888855313	0.837589745	0.943258643	0.000101368	9.126053403	12	0.692127751	0.008030975	0.008069339	0.341005996
PROC_P04070_OID20402_v1_Cardiometabolic	15	Inverse variance weighted	-0.100771395	0.03749279	0.9041397	0.840080747	0.973083361	0.007193438	8.51399046	14	0.860869221	-0.000537806	0.010707157	0.960703733
PRTFDC1_Q9NRG1_OID20867_v1_Neurology	10	Inverse variance weighted	0.098477662	0.032779521	1.103489754	1.034822383	1.176713664	0.002662422	12.36752476	9	0.193373907	0.01249962	0.006639537	0.096518131
PTGR1_Q14914_OID30297_v1_Cardiometabolic_II	55	Inverse variance weighted	0.034493153	0.010139102	1.035094941	1.014727916	1.055870761	0.000668964	56.18989643	54	0.392836814	0.002465482	0.002727878	0.370186248
PTH1R_Q03431_OID20571_v1_Inflammation	7	Inverse variance weighted	0.267182951	0.069036835	1.30627941	1.140960847	1.495551667	0.000108768	9.403307447	6	0.152134365	0.003824256	0.015811127	0.818486987
PTPRS_Q13332_OID20306_v1_Cardiometabolic	40	Inverse variance weighted	0.032843467	0.013047416	1.033388767	1.007297027	1.060156355	0.011827848	32.57330015	39	0.756577001	0.003450319	0.003163405	0.282273853
PTS_Q03393_OID20847_v1_Neurology	12	Inverse variance weighted	-0.112046839	0.046774661	0.894002382	0.815686512	0.979837533	0.016599516	25.77835073	11	0.007001013	0.003870439	0.00957136	0.694448804
PVR_P15151_OID21011_v1_Neurology	65	Inverse variance weighted	0.057868557	0.019594271	1.059575713	1.01965444	1.101059974	0.003143549	270.1862618	64	3.77E-27	0.011664439	0.005832422	0.049823476
PXN_P49023_OID20822_v1_Neurology	69	Inverse variance weighted	-0.028709676	0.009948584	0.971698531	0.952934699	0.990831835	0.003904136	63.26337969	68	0.639997077	-0.000205411	0.0030538	0.946571906
PZP_P20742_OID30730_v1_Inflammation_II	53	Inverse variance weighted	0.049912238	0.017025654	1.051178839	1.016679533	1.086848822	0.003372315	84.49327921	52	0.002931672	0.003110306	0.004412092	0.484048221
RARRES1_P49788_OID21177_v1_Oncology	49	Inverse variance weighted	0.031695997	0.012379627	1.032203665	1.007459613	1.057555451	0.01045712	57.02906591	48	0.174517795	0.001036499	0.004179567	0.805220863
RBP7_Q96R05_OID31526_v1_Oncology_II	18	Inverse variance weighted	0.057566509	0.018946571	1.059255718	1.020641375	1.099330973	0.002378694	11.2719004	17	0.842085143	0.003025532	0.004730786	0.531521905
REG1A_P05451_OID20415_v1_Cardiometabolic	32	Inverse variance weighted	0.057465497	0.01731061	1.059148726	1.023815874	1.095700948	0.000901242	41.02160611	31	0.107578587	0.003905922	0.005335294	0.469793958
REG1B_P48304_OID20266_v1_Cardiometabolic	36	Inverse variance weighted	0.055435633	0.016103732	1.057000979	1.024159543	1.090895532	0.000576558	58.46140092	35	0.007706885	-0.002701039	0.006016237	0.656310451
REG3A_Q06141_OID20258_v1_Cardiometabolic	27	Inverse variance weighted	0.057618128	0.026994365	1.059310397	1.004720278	1.116866598	0.032805947	48.19476356	26	0.005128825	-0.004493085	0.006232528	0.477653328
RELT_Q969Z4_OID21142_v1_Neurology	28	Inverse variance weighted	-0.046336826	0.01848859	0.954720333	0.920742875	0.989951636	0.012202308	45.5194077	27	0.014323859	-0.005979758	0.006052843	0.332294351
REN_P00797_OID20201_v1_Cardiometabolic	7	Inverse variance weighted	0.138407289	0.054674852	1.148443203	1.031737815	1.278349762	0.011358824	5.733726553	6	0.45366935	-0.006685759	0.011342957	0.581204053
RILPL2_Q969X0_OID30342_v1_Cardiometabolic_II	3	Inverse variance weighted	-0.377328636	0.124012714	0.685690694	0.537732768	0.874359452	0.002344964	3.93306985	2	0.139940923	-0.016441642	0.031026772	0.689778698
RNASE3_P12724_OID20203_v1_Cardiometabolic	17	Inverse variance weighted	0.054089393	0.022340714	1.055578959	1.010354837	1.102827342	0.015473069	16.83003954	16	0.396676756	-0.002934906	0.005815969	0.621151651
RNF149_Q8NC42_OID30235_v1_Cardiometabolic_II	21	Inverse variance weighted	0.046421151	0.01920845	1.04751548	1.008811181	1.087704717	0.015661717	17.20197534	20	0.639822269	0.005283529	0.00520345	0.322676639
RNF43_Q68DV7_OID31291_v1_Oncology_II	4	Inverse variance weighted	-0.11464987	0.054648089	0.891678293	0.801107507	0.992488736	0.035908089	0.325171639	3	0.9552269	0.000624635	0.022546179	0.980413584
RTBDN_Q9BSG5_OID21343_v1_Oncology	9	Inverse variance weighted	-0.0685638	0.034417523	0.933733886	0.872823304	0.998895155	0.046358005	8.685712423	8	0.369498494	0.012795686	0.011402002	0.29877742
S100A11_P31949_OID20130_v1_Cardiometabolic	5	Inverse variance weighted	-0.143064062	0.052176985	0.866698545	0.782445542	0.960023832	0.006108499	5.546657684	4	0.235658573	-0.004585608	0.011287103	0.7117878
S100A14_Q9HCY8_OID30987_v1_Neurology_II	10	Inverse variance weighted	0.099705436	0.049716968	1.104845422	1.002262735	1.217927559	0.044913794	9.954037433	9	0.354218962	0.002791249	0.010505212	0.797188136
SAA4_P35542_OID30726_v1_Inflammation_II	31	Inverse variance weighted	-0.037823697	0.01726289	0.962882685	0.930848298	0.99601951	0.028448835	47.95410258	30	0.02003538	-0.006957688	0.005348	0.203504953
SBSN_Q6UWP8_OID30398_v1_Cardiometabolic_II	49	Inverse variance weighted	-0.030453757	0.011188519	0.970005287	0.948965103	0.991511969	0.006491256	60.51540301	48	0.106125419	0.003764313	0.003518514	0.290146615
SCARB2_Q14108_OID20943_v1_Neurology	25	Inverse variance weighted	0.070710249	0.024335819	1.073270199	1.023278863	1.125703816	0.003665453	40.27532266	24	0.019975333	0.004207671	0.008145349	0.610385569
SCGB1A1_P11684_OID20688_v1_Inflammation	30	Inverse variance weighted	0.036152068	0.017018334	1.036813501	1.002800046	1.071980641	0.033644964	34.46985717	29	0.222476779	-0.001779924	0.005612535	0.753494872
SCRG1_O75711_OID30333_v1_Cardiometabolic_II	7	Inverse variance weighted	0.142847414	0.058030386	1.153553772	1.029535631	1.292511173	0.013832006	4.188564184	6	0.651175487	-0.002119097	0.01070344	0.850856195
SCRN1_Q12765_OID20542_v1_Inflammation	9	Inverse variance weighted	0.164411086	0.047833082	1.178698762	1.073214387	1.294551014	0.000587797	11.0921129	8	0.196534386	0.002958222	0.011251551	0.800185103
SELP_P16109_OID20379_v1_Cardiometabolic	18	Inverse variance weighted	-0.045258402	0.02217964	0.955750482	0.915092161	0.998215287	0.041296752	9.373508663	17	0.927810421	0.002449932	0.005785114	0.677576481
SERPINA9_Q86WD7_OID21284_v1_Oncology	64	Inverse variance weighted	0.020502728	0.009662872	1.020714352	1.001564721	1.040230119	0.03385414	72.23940638	63	0.199127076	0.008053692	0.00314586	0.012915372
SERPINI1_Q99574_OID30604_v1_Inflammation_II	38	Inverse variance weighted	0.029882037	0.011925314	1.030332986	1.006529647	1.054699248	0.012218675	23.66075532	37	0.95633025	0.004672516	0.004424846	0.298016074
SFTPA2_Q8IWL1_OID21218_v1_Oncology	36	Inverse variance weighted	-0.034878901	0.010292995	0.965722357	0.946434823	0.985402954	0.000702489	39.10354368	35	0.290627141	-0.001307273	0.003475646	0.709161663
SFTPD_P35247_OID20214_v1_Cardiometabolic	79	Inverse variance weighted	0.019044803	0.006756716	1.019227312	1.005818502	1.032814878	0.004822638	79.82409745	78	0.421433685	0.00124246	0.003033902	0.683291165
SH3GLB2_Q9NR46_OID31145_v1_Neurology_II	28	Inverse variance weighted	0.057711257	0.020979119	1.059409055	1.016730599	1.103878989	0.005943351	33.33205802	27	0.186331598	-0.004539309	0.007051694	0.525395718
SIGLEC9_Q9Y336_OID21390_v1_Oncology	46	Inverse variance weighted	0.019751831	0.009673178	1.019948189	1.000792717	1.039470303	0.041159709	31.63570822	45	0.934036376	0.00563222	0.003053288	0.071828187
SIRPA_P78324_OID20304_v1_Cardiometabolic	106	Inverse variance weighted	0.016667303	0.006374658	1.016806978	1.004181693	1.029590996	0.008932696	129.9604961	105	0.049737694	0.004293392	0.00236379	0.072202385
SLA2_Q9H6Q3_OID31017_v1_Neurology_II	5	Inverse variance weighted	0.188170471	0.076289317	1.207039263	1.039399778	1.401716464	0.013642639	0.875327337	4	0.92807352	-0.002022458	0.013014878	0.886376275
SLAMF8_Q9P0V8_OID21214_v1_Oncology	59	Inverse variance weighted	-0.032217852	0.008413145	0.968295613	0.952459571	0.984394953	0.000128422	82.68764452	58	0.018326753	-0.002395736	0.00299453	0.427011044
SMOC1_Q9H4F8_OID21461_v1_Oncology	38	Inverse variance weighted	-0.064402411	0.020221515	0.937627612	0.901192331	0.975535974	0.00144831	52.26181174	37	0.049340214	0.004263244	0.005622438	0.453233747
SNED1_Q8TER0_OID30205_v1_Cardiometabolic_II	21	Inverse variance weighted	-0.055561373	0.02715177	0.945953966	0.896928758	0.997658842	0.040724311	13.20996401	20	0.868194693	-0.006265432	0.008044302	0.445651571
SOD3_P08294_OID30683_v1_Inflammation_II	21	Inverse variance weighted	0.050121256	0.020358586	1.051398577	1.010270814	1.094200637	0.013819463	20.34318625	20	0.436654109	0.011060514	0.005405177	0.054820629
SORBS1_Q9BX66_OID30978_v1_Neurology_II	3	Inverse variance weighted	0.238852969	0.107642772	1.269791825	1.028265228	1.568049988	0.026490732	0.927638615	2	0.628877177	-0.043525639	0.045505277	0.514153158
SORD_Q00796_OID21453_v1_Oncology	8	Inverse variance weighted	0.079752929	0.031953706	1.083019452	1.017271114	1.15301724	0.012564164	4.770790997	7	0.687911195	-0.01222073	0.010751382	0.29902816
SPARCL1_Q14515_OID20361_v1_Cardiometabolic	76	Inverse variance weighted	-0.019463647	0.007416852	0.980724547	0.96657085	0.995085498	0.008684092	99.53808242	75	0.030587341	-0.014084601	0.00308782	1.97E-05
SPINK8_P0C7L1_OID30153_v1_Cardiometabolic_II	27	Inverse variance weighted	0.043927834	0.019653195	1.044906945	1.005422219	1.085942307	0.025407518	39.98832592	26	0.039114992	-0.006752563	0.010039675	0.507379143
SPINT1_O43278_OID21109_v1_Neurology	22	Inverse variance weighted	0.05561795	0.023237192	1.057193706	1.010123958	1.10645681	0.016689008	23.94277239	21	0.295839642	-0.005433222	0.004438144	0.235098676
SPINT3_P49223_OID31509_v1_Oncology_II	9	Inverse variance weighted	0.191464241	0.063308112	1.211021527	1.069702252	1.371010612	0.002491894	9.860470017	8	0.274956043	0.006893248	0.007683156	0.399421824
SPON1_Q9HCB6_OID20759_v1_Inflammation	31	Inverse variance weighted	0.058104162	0.015529533	1.059825383	1.028052543	1.092580191	0.000182906	28.4795823	30	0.545038692	-0.001334948	0.004540604	0.770850144
SPP1_P10451_OID20322_v1_Cardiometabolic	14	Inverse variance weighted	0.092313767	0.036648673	1.096708879	1.02069357	1.178385364	0.011772734	11.49842093	13	0.56913805	-0.006974923	0.006581507	0.310112266
SPRR3_Q9UBC9_OID31131_v1_Neurology_II	25	Inverse variance weighted	-0.055544198	0.020072127	0.945970213	0.909477003	0.983927731	0.00565348	13.49806215	24	0.957187165	-0.00067834	0.00440669	0.879004324
SPRY2_O43597_OID20475_v1_Inflammation	5	Inverse variance weighted	-0.165001662	0.062449315	0.847892295	0.750209844	0.958293668	0.008237687	3.641061395	4	0.456756141	0.007849489	0.055183501	0.895903452
SPTLC1_O15269_OID31086_v1_Neurology_II	9	Inverse variance weighted	-0.128315658	0.034663668	0.87957569	0.821801459	0.941411561	0.000214132	6.738903925	8	0.565047124	-0.009862765	0.008281338	0.272481497
STAT2_P52630_OID30536_v1_Inflammation_II	5	Inverse variance weighted	-0.131170775	0.039271564	0.877067981	0.812090866	0.947244051	0.000837496	5.270636134	4	0.260638352	-0.003866358	0.009779169	0.71900851
STX7_O15400_OID30560_v1_Inflammation_II	60	Inverse variance weighted	0.026956298	0.011919139	1.027322906	1.003601255	1.051605254	0.023722263	97.23478373	59	0.00127148	0.008893183	0.003899906	0.026279284
SUSD2_Q9UGT4_OID21098_v1_Neurology	37	Inverse variance weighted	-0.02978378	0.011320249	0.970655386	0.949355954	0.992432685	0.008512949	43.65908352	36	0.178024616	-0.007998973	0.003523367	0.029455878
SWAP70_Q9UH65_OID31477_v1_Oncology_II	11	Inverse variance weighted	-0.130156766	0.044154632	0.877957786	0.80517161	0.957323713	0.00320097	16.32256504	10	0.090763442	-0.006343708	0.009354068	0.514716156
TALDO1_P37837_OID30414_v1_Cardiometabolic_II	3	Inverse variance weighted	-0.232547017	0.101541607	0.792512487	0.649489527	0.967030284	0.022011764	0.314627886	2	0.854435773	0.023648469	0.053470277	0.734905318
TBC1D17_Q9HA65_OID20844_v1_Neurology	33	Inverse variance weighted	-0.03124705	0.015079531	0.969236093	0.941008665	0.998310259	0.038251449	27.42400027	32	0.697528788	0.005681044	0.007848083	0.474569062
TBCC_Q15814_OID20942_v1_Neurology	3	Inverse variance weighted	0.139053477	0.043950304	1.149185553	1.054335679	1.252568287	0.001556811	1.696701261	2	0.428120479	0.003078624	0.012708887	0.848698634
TCN2_P20062_OID20341_v1_Cardiometabolic	70	Inverse variance weighted	0.029377672	0.010211824	1.029813453	1.009406462	1.050633008	0.004016932	118.0754208	69	0.000216443	-0.000824576	0.003985151	0.836696766
TCTN3_Q6NUS6_OID30326_v1_Cardiometabolic_II	73	Inverse variance weighted	0.016523162	0.008313837	1.016660424	1.000228068	1.033362742	0.046874857	87.66554337	72	0.100997697	0.002510979	0.003096315	0.420100407
TEK_Q02763_OID21496_v1_Oncology	42	Inverse variance weighted	0.024549645	0.012510243	1.024853468	1.00002957	1.050293575	0.049720168	51.01197924	41	0.135897257	-0.000531646	0.00310117	0.864746865
TEX101_Q9BY14_OID30971_v1_Neurology_II	17	Inverse variance weighted	-0.084870146	0.029117611	0.918631565	0.86767274	0.972583226	0.003559897	14.56605551	16	0.556620626	-0.006536761	0.004813384	0.194529015
TFPI_P10646_OID20388_v1_Cardiometabolic	37	Inverse variance weighted	-0.029315695	0.014931872	0.971109842	0.943100748	0.999950776	0.049611715	35.98370051	36	0.469410636	0.005008745	0.004440308	0.266986007
TFRC_P02786_OID20369_v1_Cardiometabolic	68	Inverse variance weighted	-0.035499547	0.009972015	0.965123171	0.946442845	0.984172199	0.000370972	57.74821924	67	0.782592419	-0.005086773	0.00278538	0.072337376
TGFA_P01135_OID20600_v1_Inflammation	5	Inverse variance weighted	-0.14992451	0.05484427	0.860772954	0.773044025	0.958457804	0.006263842	0.159893454	4	0.996969587	0.00285609	0.00952182	0.783796438
TGM2_P21980_OID20141_v1_Cardiometabolic	6	Inverse variance weighted	-0.09001822	0.04259138	0.913914533	0.8407194	0.993482218	0.034555308	4.10856515	5	0.533893578	0.001370356	0.013095433	0.921695663
THBS4_P35443_OID20368_v1_Cardiometabolic	28	Inverse variance weighted	0.040844171	0.01889787	1.041689767	1.00381159	1.080997252	0.030671342	32.99842331	27	0.197122036	-0.002689878	0.005181592	0.608066778
TIE1_P35590_OID20303_v1_Cardiometabolic	12	Inverse variance weighted	-0.081003422	0.033333904	0.922190535	0.863865776	0.984453148	0.015096278	11.32562435	11	0.41640048	-0.008769818	0.011563227	0.465696743
TIMP3_P35625_OID20684_v1_Inflammation	61	Inverse variance weighted	-0.036577203	0.009776529	0.964083661	0.945785765	0.982735561	0.00018305	65.26687644	60	0.29879033	0.005439231	0.003299372	0.104552194
TINAGL1_Q9GZM7_OID20180_v1_Cardiometabolic	6	Inverse variance weighted	0.246319147	0.048633222	1.279307795	1.162994368	1.407253965	4.09E-07	4.772386558	5	0.44428522	0.001142452	0.011405424	0.925031038
TMPRSS5_Q9H3S3_OID20947_v1_Neurology	82	Inverse variance weighted	0.017678648	0.007858139	1.017835841	1.00227929	1.033633847	0.024466433	104.5963153	81	0.040004722	0.003387884	0.003081916	0.274943775
TNC_P24821_OID20359_v1_Cardiometabolic	33	Inverse variance weighted	0.05947816	0.017997228	1.061282583	1.024498878	1.099386973	0.000950268	27.63246176	32	0.687412354	-0.009363669	0.004958214	0.068345399
TNFRSF11A_Q9Y6Q6_OID20646_v1_Inflammation	72	Inverse variance weighted	-0.022653795	0.01060709	0.977600876	0.957486467	0.998137838	0.032702089	119.159726	71	0.000302585	0.001131156	0.003918579	0.773690861
TNFRSF13C_Q96RJ3_OID20480_v1_Inflammation	26	Inverse variance weighted	-0.03426111	0.013648389	0.966319156	0.940811995	0.992517864	0.012063966	31.55481201	25	0.171300148	-0.010773045	0.005181444	0.048458346
TNFSF10_P50591_OID20611_v1_Inflammation	7	Inverse variance weighted	0.098475434	0.03189874	1.103487296	1.036608061	1.174681403	0.002021018	4.848774689	6	0.56335027	0.002630656	0.005955716	0.67715324
TNFSF12_O43508_OID20624_v1_Inflammation	34	Inverse variance weighted	0.050208419	0.017693164	1.051490224	1.015651031	1.088594072	0.004543563	48.76610201	33	0.037866808	0.006118215	0.003869027	0.123637259
TNN_Q9UQP3_OID30412_v1_Cardiometabolic_II	75	Inverse variance weighted	0.01803748	0.006202089	1.018201138	1.005898715	1.030654022	0.003634098	77.52002393	74	0.36711617	0.00544725	0.002910903	0.065306938
TNR_Q92752_OID20957_v1_Neurology	51	Inverse variance weighted	-0.026405655	0.013200081	0.973939925	0.949065166	0.999466646	0.045455345	50.82965055	50	0.440718069	0.005160403	0.003214015	0.114789509
TP53I3_Q53FA7_OID30632_v1_Inflammation_II	45	Inverse variance weighted	0.024908065	0.011283217	1.025220862	1.002796862	1.048146295	0.027276907	43.58056319	44	0.489491347	0.001040142	0.003036813	0.733634931
TREH_O43280_OID30388_v1_Cardiometabolic_II	74	Inverse variance weighted	-0.020959982	0.009153011	0.979258152	0.961847001	0.996984476	0.022023938	149.3192331	73	3.55E-07	0.002616551	0.004515792	0.564112696
TRIM58_Q8NG06_OID31429_v1_Oncology_II	17	Inverse variance weighted	-0.070246832	0.033642552	0.932163704	0.872680095	0.995701834	0.036794664	25.64108392	16	0.059292275	0.001316266	0.008570409	0.879985935
TSPYL1_Q9H0U9_OID30512_v1_Inflammation_II	4	Inverse variance weighted	0.10582803	0.04731496	1.111630693	1.013176767	1.219651731	0.025307808	0.065446032	3	0.995633506	-0.001000378	0.009484718	0.92562616
UMOD_P07911_OID20237_v1_Cardiometabolic	62	Inverse variance weighted	0.014931806	0.007602916	1.015043842	1.000030091	1.030282999	0.049534992	64.02020398	61	0.370998732	0.001591181	0.002843449	0.57783869
VAMP8_Q9BV40_OID30555_v1_Inflammation_II	12	Inverse variance weighted	-0.262099978	0.038933444	0.769434093	0.712903275	0.830447615	1.67E-11	14.19253766	11	0.222522106	-0.008815528	0.007454098	0.264306636
VAT1_Q99536_OID21382_v1_Oncology	7	Inverse variance weighted	-0.125628943	0.041674311	0.881942037	0.81276717	0.957004397	0.00257368	3.547646845	6	0.737620079	-0.016808115	0.015510645	0.327986296
VMO1_Q7Z5L0_OID21381_v1_Oncology	89	Inverse variance weighted	0.022435368	0.006735657	1.022688933	1.009276239	1.036279874	0.000865857	104.8089088	88	0.106783289	-0.000537942	0.002479775	0.828769433
VNN2_O95498_OID21310_v1_Oncology	69	Inverse variance weighted	0.041595348	0.009413493	1.042472554	1.023414822	1.061885174	9.93E-06	106.8013574	68	0.001858325	0.007836258	0.00320819	0.017226449
VSIG10L_Q86VR7_OID30189_v1_Cardiometabolic_II	14	Inverse variance weighted	-0.086186073	0.027510724	0.917423507	0.869265139	0.96824991	0.001731372	5.960133417	13	0.947591835	-0.005655326	0.006062321	0.369280212
VSIR_Q9H7M9_OID20131_v1_Cardiometabolic	31	Inverse variance weighted	-0.033223206	0.016008949	0.967322623	0.937441666	0.998156037	0.037959701	29.55843329	30	0.488425465	-0.000830413	0.00405031	0.838985334
WASF1_Q92558_OID20091_v1_Cardiometabolic	20	Inverse variance weighted	-0.055275629	0.018529438	0.946224305	0.912476153	0.981220641	0.002853215	17.53426079	19	0.553721	-0.00675752	0.007389687	0.372566762
WASF3_Q9UPY6_OID20882_v1_Neurology	6	Inverse variance weighted	-0.198868747	0.068303993	0.819657469	0.7169533	0.937074097	0.003596697	7.126219266	5	0.211421202	0.008990417	0.028461373	0.76788819
WFDC1_Q9HC57_OID31366_v1_Oncology_II	23	Inverse variance weighted	-0.037979701	0.016915357	0.962732484	0.93133727	0.995186024	0.024750211	18.00707353	22	0.705568848	-0.0032137	0.003812912	0.408811813
WWP2_O00308_OID20926_v1_Neurology	7	Inverse variance weighted	-0.165209249	0.081092015	0.847716302	0.723142054	0.993750708	0.041619385	23.71735984	6	0.000588603	-0.009725776	0.015384376	0.555041173
ZBTB16_Q05516_OID21205_v1_Oncology	31	Inverse variance weighted	-0.041781048	0.019076224	0.95907975	0.923882438	0.995617981	0.028508589	38.07522322	30	0.147827698	0.001993404	0.003748418	0.598916009
ZP3_P21754_OID30265_v1_Cardiometabolic_II	106	Inverse variance weighted	0.026293184	0.005221145	1.026641899	1.016189391	1.037201922	4.76E-07	152.1749308	105	0.001805641	0.000387122	0.002905233	0.894253198
