# Supplementary material for: Epigenetic Regulation of ITGB7 Promotes Coronary Heart Disease via Immune and Metabolic Pathways: A Multimodal Mendelian Randomization Study
Source: Cardiovasc Ther. 2026 Jan 7;2026:4885476. doi: 10.1155/cdr/4885476 (PMC12776257; doi:10.1155/cdr/4885476)
Supplement: Supplementary file 1 — Supporting Information Additional supporting information can be found online in the Supporting Information section. S1: Genes significantly associated with CHD. S2: Immune cells significantly associated with CHD. S3: Plasma metabolites significantly associated with CHD. [file CDR-2026-4885476-s001.zip › S2.csv]

id	nsnp	method	b	se	or	or_lci95	or_uci95	pvalue	egger_intercept	se	pavl
ebi-a-GCST90001462	23	Inverse variance weighted	0.018638468	0.008362362	1.018813248	1.002250768	1.035649428	0.025823742	-0.000826988	0.00606558	0.89285023
ebi-a-GCST90001463	25	Inverse variance weighted	0.017488512	0.007843668	1.017642331	1.00211716	1.033408024	0.025771734	-0.000951725	0.006132197	0.878016649
ebi-a-GCST90001468	28	Inverse variance weighted	0.015485505	0.007629484	1.015606027	1.000531858	1.030907306	0.042387827	-0.003157906	0.005736353	0.586670491
ebi-a-GCST90001469	29	Inverse variance weighted	0.018001972	0.006997238	1.018164984	1.00429659	1.032224888	0.010090121	-0.004403781	0.006233149	0.485923874
ebi-a-GCST90001485	82	Inverse variance weighted	0.012420842	0.004909519	1.012498301	1.002802104	1.022288251	0.011407844	0.001434767	0.003476861	0.680958451
ebi-a-GCST90001587	9	Inverse variance weighted	-0.034346018	0.015885227	0.966237111	0.936616783	0.996794177	0.03060771	-0.00088062	0.009626144	0.929672401
ebi-a-GCST90001592	6	Inverse variance weighted	0.133741178	0.035176824	1.143096923	1.066939855	1.224690004	0.000143551	0.065547286	0.094089384	0.524385206
ebi-a-GCST90001609	9	Inverse variance weighted	0.049736139	0.019782451	1.050993743	1.011022844	1.092544897	0.011931814	0.030757798	0.016541833	0.105305
ebi-a-GCST90001610	12	Inverse variance weighted	0.02729158	0.013865604	1.027667406	1.000115003	1.055978857	0.04903426	0.010204759	0.018604646	0.595377183
ebi-a-GCST90001615	3	Inverse variance weighted	0.063833408	0.031989725	1.065914811	1.00113419	1.134887207	0.045995486	-0.035491132	0.036989689	0.513160384
ebi-a-GCST90001684	4	Inverse variance weighted	0.125141496	0.022290644	1.1333088	1.084860963	1.183920226	1.98E-08	0.039381676	0.085863105	0.691499742
ebi-a-GCST90001687	7	Inverse variance weighted	0.084474646	0.027894677	1.088145255	1.030249576	1.149294427	0.002458989	-0.020598878	0.053122734	0.714151769
ebi-a-GCST90001702	124	Inverse variance weighted	-0.011042637	0.004066785	0.989018109	0.981166081	0.996932975	0.006621111	-0.001489817	0.002618678	0.570456604
ebi-a-GCST90001703	120	Inverse variance weighted	-0.01007128	0.004288534	0.989979265	0.981692844	0.998335633	0.018853228	-0.001902076	0.002723743	0.486343703
ebi-a-GCST90001704	121	Inverse variance weighted	-0.010477087	0.004449975	0.989577606	0.98098409	0.998246403	0.018551891	-0.002175972	0.002649755	0.413175914
ebi-a-GCST90001705	116	Inverse variance weighted	-0.010955278	0.004150479	0.989104513	0.981090848	0.997183634	0.008302318	-0.000709664	0.00255651	0.781829196
ebi-a-GCST90001706	54	Inverse variance weighted	-0.009008763	0.004327383	0.991031694	0.982661636	0.999473046	0.037360371	-0.005805743	0.003581529	0.111061472
ebi-a-GCST90001707	58	Inverse variance weighted	-0.009601042	0.004215773	0.9904449	0.982294657	0.998662768	0.02276178	-0.00481701	0.003588814	0.184938203
ebi-a-GCST90001708	110	Inverse variance weighted	-0.009594706	0.004440564	0.990451176	0.981868183	0.999109197	0.030718887	-0.002262413	0.002718615	0.407136362
ebi-a-GCST90001709	120	Inverse variance weighted	-0.009153656	0.004171561	0.990888111	0.982819384	0.999023081	0.028213845	-0.001261586	0.002520363	0.617615026
ebi-a-GCST90001710	107	Inverse variance weighted	-0.009828596	0.004516476	0.990219547	0.981492517	0.999024173	0.029542931	0.000147862	0.002845026	0.958649745
ebi-a-GCST90001711	112	Inverse variance weighted	-0.011005062	0.004709674	0.989055272	0.979967352	0.998227472	0.019455154	-0.00196583	0.002848339	0.491542566
ebi-a-GCST90001712	123	Inverse variance weighted	-0.010747628	0.004168653	0.989309921	0.981259638	0.997426249	0.009931593	-0.000402456	0.002641507	0.879157812
ebi-a-GCST90001713	11	Inverse variance weighted	-0.0608559	0.016226205	0.940958822	0.911504031	0.97136543	0.000176503	-0.018684388	0.008344645	0.051920609
ebi-a-GCST90001715	124	Inverse variance weighted	-0.010371098	0.004041236	0.989682497	0.981874362	0.997552724	0.010278446	0.000128923	0.002499568	0.958949243
ebi-a-GCST90001716	115	Inverse variance weighted	-0.009289702	0.004164452	0.990753314	0.982699376	0.99887326	0.025700079	-0.001313274	0.002621365	0.617353474
ebi-a-GCST90001717	124	Inverse variance weighted	-0.010645927	0.004166715	0.98941054	0.981363166	0.997523905	0.010619	-0.001900755	0.002556463	0.458602553
ebi-a-GCST90001718	122	Inverse variance weighted	-0.011097993	0.004285556	0.988963362	0.980691168	0.997305333	0.009607982	-0.000689698	0.002727126	0.800775965
ebi-a-GCST90001719	119	Inverse variance weighted	-0.010287222	0.00437332	0.989765511	0.981317788	0.998285957	0.01865932	-0.002297146	0.002587415	0.376461782
ebi-a-GCST90001720	95	Inverse variance weighted	-0.010942435	0.004505731	0.989117216	0.98042055	0.997891024	0.015158941	-0.001026587	0.002656175	0.700016082
ebi-a-GCST90001728	3	Inverse variance weighted	-0.057262167	0.028302665	0.944346461	0.893387028	0.998212656	0.043051749	0.103347554	0.418695701	0.845941243
ebi-a-GCST90001765	8	Inverse variance weighted	-0.025978549	0.012952666	0.974355991	0.949931147	0.999408851	0.044893321	-0.009616574	0.00657803	0.1940768
ebi-a-GCST90001767	5	Inverse variance weighted	-0.026722078	0.012261249	0.973631798	0.950512349	0.997313584	0.029302494	-0.01139666	0.008635114	0.278575838
ebi-a-GCST90001771	7	Inverse variance weighted	-0.047241445	0.016621169	0.953857066	0.923283505	0.985443038	0.004479695	-0.006461807	0.008097396	0.461067353
ebi-a-GCST90001773	8	Inverse variance weighted	-0.03126727	0.014827733	0.969216496	0.941454153	0.997797517	0.03497032	-0.008290088	0.007717355	0.3240166
ebi-a-GCST90001829	114	Inverse variance weighted	-0.009511843	0.004093814	0.990533251	0.982617137	0.998513139	0.020154061	6.70E-05	0.002526308	0.978890321
ebi-a-GCST90001959	4	Inverse variance weighted	0.111284053	0.025342092	1.117712351	1.063551259	1.174631584	1.13E-05	0.06586748	0.116798557	0.629597332
ebi-a-GCST90001963	5	Inverse variance weighted	0.106036593	0.045233248	1.111862562	1.017531328	1.214938865	0.019067024	0.034366069	0.06020324	0.608069938
ebi-a-GCST90001969	3	Inverse variance weighted	-0.069292726	0.027539496	0.933053511	0.884024822	0.984801368	0.011865416	-0.003858704	0.014374783	0.833044422
ebi-a-GCST90001970	15	Inverse variance weighted	-0.021384296	0.010662782	0.978842727	0.958598124	0.999514876	0.044908765	0.001503845	0.008284155	0.858749331
ebi-a-GCST90001981	19	Inverse variance weighted	-0.018237988	0.00855781	0.981927318	0.965594509	0.998536392	0.033076685	-0.00547025	0.008203568	0.513840536
ebi-a-GCST90001983	3	Inverse variance weighted	-0.079917815	0.027023151	0.923192216	0.87556736	0.973407538	0.003102622	0.041170462	0.057204673	0.602858489
ebi-a-GCST90001985	21	Inverse variance weighted	-0.024249991	0.009650249	0.976041678	0.957753846	0.994678707	0.011974753	-0.011004548	0.007884992	0.178923132
ebi-a-GCST90001989	36	Inverse variance weighted	-0.01890135	0.008400512	0.981276161	0.965251729	0.997566619	0.02444745	-0.010864802	0.007250397	0.14322858
ebi-a-GCST90001995	12	Inverse variance weighted	0.02299756	0.011257462	1.023264042	1.00093337	1.046092909	0.041065058	0.007422048	0.010621267	0.500610976
ebi-a-GCST90001996	10	Inverse variance weighted	0.027361797	0.011919475	1.027739569	1.004007635	1.05203246	0.021701406	-0.003729649	0.008923177	0.686960176
ebi-a-GCST90001997	16	Inverse variance weighted	0.019274535	0.009703856	1.019461489	1.000255011	1.039036761	0.047002691	0.012215141	0.00769999	0.134974389
ebi-a-GCST90002001	3	Inverse variance weighted	0.083208245	0.040224232	1.086768099	1.004378307	1.175916379	0.038582709	-0.03026808	0.016530263	0.318224602
ebi-a-GCST90002090	4	Inverse variance weighted	-0.03908638	0.016583845	0.961667637	0.930911825	0.99343957	0.018428461	0.010106737	0.014340348	0.553966705
ebi-a-GCST90002100	5	Inverse variance weighted	0.050569528	0.023287284	1.051869995	1.004938607	1.100993114	0.029889534	-0.00434766	0.011230046	0.724479497
ebi-a-GCST90002109	21	Inverse variance weighted	-0.036167184	0.016236616	0.964479034	0.934268927	0.995666002	0.025913374	0.026163858	0.025628428	0.320129418
ebi-a-GCST90002116	38	Inverse variance weighted	0.01768583	0.008058833	1.01784315	1.001892306	1.034047943	0.028193057	0.003785452	0.006926827	0.588099517
ebi-a-GCST90002121	13	Inverse variance weighted	0.035375033	0.016152038	1.036008173	1.003723954	1.069330795	0.028514949	0.016942806	0.013779698	0.244517014
