# Supplementary material for: Epigenetic Regulation of ITGB7 Promotes Coronary Heart Disease via Immune and Metabolic Pathways: A Multimodal Mendelian Randomization Study
Source: Cardiovasc Ther. 2026 Jan 7;2026:4885476. doi: 10.1155/cdr/4885476 (PMC12776257; doi:10.1155/cdr/4885476)
Supplement: Supplementary file 1 — Supporting Information Additional supporting information can be found online in the Supporting Information section. S1: Genes significantly associated with CHD. S2: Immune cells significantly associated with CHD. S3: Plasma metabolites significantly associated with CHD. [file CDR-2026-4885476-s001.zip › S3.csv]

id	nsnp	method	b	se	or	or_lci95	or_uci95	pvalue	egger_intercept	se	pavl
GCST90199639	29	Inverse variance weighted	0.038662044	0.010083387	1.039419146	1.019078314	1.060165982	0.000125957	0.005715834	0.00439127	0.204037888
GCST90199681	3	Inverse variance weighted	-0.091082557	0.037897705	0.912942338	0.847586772	0.983337329	0.016244332	-0.038048918	0.068543485	0.677389676
GCST90199682	8	Inverse variance weighted	0.050904628	0.021418363	1.052222536	1.008964579	1.097335118	0.017469165	0.012500905	0.009317924	0.228271273
GCST90199688	12	Inverse variance weighted	-0.092113246	0.020141042	0.912001863	0.876700641	0.948724523	4.80E-06	-0.00074323	0.007395101	0.921931407
GCST90199698	20	Inverse variance weighted	-0.04657193	0.018941515	0.954495901	0.91970961	0.990597919	0.013943234	0.004299601	0.007304635	0.563435133
GCST90199705	9	Inverse variance weighted	-0.068170578	0.021281206	0.934101123	0.895940081	0.973887569	0.001358515	0.0171018	0.007431776	0.054896143
GCST90199722	12	Inverse variance weighted	-0.043619116	0.019166522	0.957318515	0.922022641	0.993965549	0.022858157	0.005095691	0.008653626	0.569023439
GCST90199725	6	Inverse variance weighted	0.116434448	0.020039532	1.123483861	1.080211618	1.168489549	6.24E-09	-0.000383967	0.016410396	0.982453675
GCST90199741	16	Inverse variance weighted	-0.061877634	0.013534424	0.939997903	0.915389972	0.965267356	4.83E-06	0.008460248	0.004916623	0.107312001
GCST90199760	8	Inverse variance weighted	0.036828819	0.017152562	1.037515402	1.003214955	1.0729886	0.031782753	-0.004895788	0.007913121	0.558859976
GCST90199770	9	Inverse variance weighted	-0.048207733	0.021239773	0.952935811	0.914079539	0.993443809	0.023226309	-0.02135186	0.011337924	0.101682881
GCST90199781	9	Inverse variance weighted	-0.058526481	0.023365878	0.943153264	0.900933707	0.987351315	0.012252613	0.00094752	0.019135018	0.961890105
GCST90199782	8	Inverse variance weighted	0.114020438	0.030926372	1.120775032	1.05485651	1.190812835	0.00022706	-0.006150437	0.012627967	0.643504724
GCST90199785	4	Inverse variance weighted	-0.114545119	0.033017657	0.891771702	0.835888769	0.951390661	0.000521995	0.015987225	0.011951807	0.312835066
GCST90199791	20	Inverse variance weighted	-0.044545624	0.01356931	0.956431963	0.931330125	0.982210361	0.001027737	-0.002775334	0.006943811	0.694091756
GCST90199798	7	Inverse variance weighted	-0.114938367	0.025376936	0.891421083	0.84816748	0.936880469	5.92E-06	0.014469319	0.008923741	0.165849614
GCST90199805	7	Inverse variance weighted	-0.141305532	0.035661508	0.868224001	0.809610438	0.931081025	7.42E-05	0.038579654	0.017125518	0.074020472
GCST90199806	20	Inverse variance weighted	-0.086614901	0.013223274	0.917030175	0.893568289	0.941108085	5.75E-11	0.006069336	0.006289668	0.347346765
GCST90199807	20	Inverse variance weighted	-0.081588587	0.014776401	0.92165106	0.895341264	0.948733975	3.36E-08	0.009459986	0.006925506	0.188775938
GCST90199831	10	Inverse variance weighted	0.107317315	0.042907623	1.113287461	1.023490018	1.210963418	0.012379959	0.012704313	0.021305694	0.567468364
GCST90199839	23	Inverse variance weighted	-0.069408774	0.020067142	0.932945238	0.896963263	0.970370642	0.000542533	0.004933047	0.009480518	0.608272702
GCST90199840	16	Inverse variance weighted	-0.045784941	0.023046013	0.955247375	0.913058683	0.999385433	0.046958409	-0.008090868	0.00722905	0.281883563
GCST90199841	28	Inverse variance weighted	-0.073775795	0.012803626	0.92887993	0.905859645	0.952485222	8.31E-09	-0.004094515	0.006425296	0.529534488
GCST90199844	29	Inverse variance weighted	0.046250333	0.010224263	1.047336561	1.026557301	1.068536428	6.08E-06	0.01050239	0.00457841	0.029804547
GCST90199851	6	Inverse variance weighted	-0.085509522	0.036878249	0.918044402	0.854028349	0.986858954	0.020411419	0.03020976	0.012507494	0.073131371
GCST90199859	4	Inverse variance weighted	-0.120295392	0.058839606	0.886658486	0.790080041	0.995042565	0.040907839	0.056843645	0.020961746	0.11333093
GCST90199864	7	Inverse variance weighted	-0.130850438	0.031062335	0.877348983	0.825527574	0.932423413	2.53E-05	-0.02452201	0.011135763	0.078885494
GCST90199868	6	Inverse variance weighted	0.056600027	0.024796878	1.058232461	1.008030217	1.110934893	0.022457094	-0.02465784	0.024651754	0.373794989
GCST90199873	7	Inverse variance weighted	-0.088346162	0.042188738	0.91544393	0.842791158	0.994359731	0.036253764	-0.000694865	0.015236706	0.965390734
GCST90199876	4	Inverse variance weighted	0.571874104	0.199296122	1.771584075	1.198719262	2.618219489	0.004111612	-0.077805199	0.062895687	0.341611586
GCST90199883	16	Inverse variance weighted	-0.045862648	0.013354336	0.955173148	0.93049633	0.980504397	0.000594111	-0.010882546	0.008830884	0.238122225
GCST90199908	21	Inverse variance weighted	-0.059955488	0.012848642	0.941806454	0.91838478	0.965825454	3.07E-06	0.005182956	0.007078236	0.472959741
GCST90199909	3	Inverse variance weighted	-0.145192187	0.05415978	0.864856063	0.777753723	0.961713185	0.007344377	0.009030641	0.120281491	0.952292589
GCST90199912	5	Inverse variance weighted	-0.073792555	0.028794231	0.928864362	0.877894153	0.982793882	0.010384533	-0.009980879	0.018468227	0.626440438
GCST90199914	9	Inverse variance weighted	0.221625027	0.050446675	1.248103285	1.13060122	1.377817202	1.12E-05	-0.018987401	0.017619629	0.316929283
GCST90199923	15	Inverse variance weighted	-0.083069412	0.023354471	0.920287266	0.879110942	0.963392232	0.000375263	-0.003493484	0.009215714	0.71074855
GCST90199935	4	Inverse variance weighted	0.155972928	0.041501967	1.168794561	1.077484408	1.267842685	0.000171136	0.010320888	0.017052853	0.606554227
GCST90199937	12	Inverse variance weighted	-0.05653424	0.014565654	0.945034126	0.918436123	0.97240241	0.000103883	-0.007835263	0.008883626	0.398487066
GCST90199954	10	Inverse variance weighted	0.04509832	0.02006587	1.046130711	1.005785889	1.088093873	0.024607207	-0.01228331	0.007744888	0.151402486
GCST90199961	16	Inverse variance weighted	-0.047124204	0.014609919	0.953968904	0.927038997	0.981681107	0.001257556	0.006051904	0.006150647	0.341842032
GCST90199968	3	Inverse variance weighted	-0.094374687	0.042851463	0.909941755	0.836638205	0.989667926	0.027639329	0.011291286	0.027308551	0.750403766
GCST90199969	13	Inverse variance weighted	-0.080838703	0.018254076	0.92234245	0.889926244	0.95593944	9.49E-06	0.013639368	0.009790775	0.191106504
GCST90199970	18	Inverse variance weighted	-0.086047876	0.012047225	0.917550301	0.896138378	0.939473831	9.16E-13	-0.000231914	0.006355303	0.971341942
GCST90199992	26	Inverse variance weighted	-0.084568333	0.013290812	0.918908862	0.895280391	0.943160942	1.98E-10	0.002755579	0.005279898	0.606523624
GCST90200014	12	Inverse variance weighted	-0.084927579	0.015572827	0.918578806	0.890964834	0.947048627	4.94E-08	-0.001833254	0.010882684	0.869582945
GCST90200015	18	Inverse variance weighted	0.037409647	0.014178943	1.038118196	1.00966533	1.067372878	0.008329957	-0.00768647	0.007623222	0.328318277
GCST90200024	18	Inverse variance weighted	-0.055401742	0.017421026	0.946104982	0.914345333	0.978967797	0.001471911	0.009387882	0.008290047	0.274140624
GCST90200026	19	Inverse variance weighted	-0.058501367	0.015559182	0.943176951	0.914847985	0.972383146	0.000169964	0.011167686	0.006909646	0.124445721
GCST90200031	15	Inverse variance weighted	-0.030558762	0.015101195	0.969903437	0.941616589	0.999040042	0.043011439	-0.001188172	0.008963416	0.89657279
GCST90200039	12	Inverse variance weighted	0.069379598	0.031109497	1.071843001	1.008440405	1.139231841	0.02573588	0.019963781	0.016995124	0.267337406
GCST90200045	16	Inverse variance weighted	0.052422531	0.023294373	1.05382092	1.006788499	1.103050476	0.024421184	0.012890767	0.018777465	0.503609052
GCST90200054	19	Inverse variance weighted	0.049912061	0.017280421	1.051178653	1.016171807	1.087391475	0.003872575	0.008221182	0.009261775	0.387117362
GCST90200055	6	Inverse variance weighted	-0.088617978	0.039372688	0.915195131	0.847225449	0.988617764	0.024401536	0.00554173	0.016567454	0.754809754
GCST90200063	22	Inverse variance weighted	0.044498709	0.020421144	1.045503627	1.004483287	1.088199124	0.029327896	0.00561234	0.009169228	0.547378249
GCST90200065	10	Inverse variance weighted	0.076089388	0.038007131	1.079059025	1.001596684	1.162512215	0.045287246	0.024455383	0.021023473	0.278251433
GCST90200067	7	Inverse variance weighted	0.049165693	0.024139522	1.050394379	1.001853947	1.101286625	0.041677085	0.020700702	0.010675495	0.110199826
GCST90200074	14	Inverse variance weighted	-0.108643038	0.019307127	0.897050573	0.863738683	0.931647207	1.83E-08	-0.01493909	0.009830683	0.154502257
GCST90200079	20	Inverse variance weighted	0.055027095	0.019247822	1.056569242	1.017451899	1.097190504	0.004251478	0.008859815	0.008594345	0.316246626
GCST90200082	19	Inverse variance weighted	0.047164644	0.01222977	1.04829459	1.023465373	1.073726163	0.000115002	0.013347822	0.005985342	0.039510008
GCST90200101	10	Inverse variance weighted	0.065869893	0.02852235	1.068087743	1.010015914	1.129498467	0.020920661	-0.017285012	0.014363935	0.263234902
GCST90200137	11	Inverse variance weighted	0.052614944	0.0179544	1.054023709	1.017577009	1.091775827	0.003384428	-0.004539165	0.009643962	0.649071538
GCST90200160	3	Inverse variance weighted	-0.09412856	0.046953395	0.910165744	0.830143075	0.997902297	0.044992647	0.031225665	0.024554465	0.424221399
GCST90200164	24	Inverse variance weighted	-0.070729041	0.011468337	0.931714314	0.91100492	0.952894484	6.95E-10	-0.000974001	0.006664147	0.885129735
GCST90200165	18	Inverse variance weighted	-0.08329901	0.015059471	0.920075994	0.893315395	0.947638246	3.18E-08	0.00347539	0.007271405	0.639148217
GCST90200170	25	Inverse variance weighted	-0.085754972	0.013002293	0.917819095	0.894724467	0.941509841	4.24E-11	-0.011068237	0.005756886	0.066999311
GCST90200172	7	Inverse variance weighted	0.076173541	0.035478352	1.079149834	1.006658038	1.156861934	0.031789873	0.017721739	0.012827909	0.225670074
GCST90200174	8	Inverse variance weighted	-0.078626487	0.024511011	0.92438513	0.881026064	0.969878081	0.001337532	0.007717112	0.009667806	0.455162485
GCST90200183	17	Inverse variance weighted	0.031667763	0.015060566	1.032174521	1.002151365	1.063097132	0.035492516	-0.002872147	0.009061664	0.755645746
GCST90200184	15	Inverse variance weighted	-0.065840767	0.013993294	0.936279939	0.910949677	0.962314545	2.54E-06	-0.010249911	0.006788888	0.1550102
GCST90200192	5	Inverse variance weighted	0.111287637	0.038570034	1.117716357	1.036334916	1.20548853	0.00390992	-0.020102417	0.017186224	0.326604989
GCST90200205	8	Inverse variance weighted	-0.062439739	0.018388435	0.939469675	0.906212846	0.973946986	0.000684788	0.002934869	0.011568884	0.80820709
GCST90200231	4	Inverse variance weighted	-0.086480268	0.03222068	0.917153645	0.861024085	0.976942253	0.007274736	-0.130892314	0.086805525	0.270601853
GCST90200235	19	Inverse variance weighted	-0.059232806	0.015865862	0.942487327	0.913629733	0.972256407	0.00018895	-0.011649463	0.00668024	0.099235496
GCST90200239	14	Inverse variance weighted	-0.089582918	0.022969109	0.914312449	0.874063395	0.9564149	9.61E-05	-0.019324584	0.014946804	0.220386857
GCST90200245	8	Inverse variance weighted	-0.071935909	0.019134683	0.930590536	0.896336043	0.966154103	0.000170286	0.001416556	0.01267254	0.914642376
GCST90200250	11	Inverse variance weighted	-0.100582303	0.016873657	0.904310682	0.874892138	0.934718435	2.51E-09	0.003612501	0.01273565	0.78309371
GCST90200268	7	Inverse variance weighted	0.055249655	0.01954886	1.056804419	1.017078081	1.098082439	0.004709882	-0.010884214	0.011713983	0.395449964
GCST90200271	23	Inverse variance weighted	-0.026893046	0.013620444	0.973465352	0.947821471	0.999803044	0.04832926	-0.009919427	0.006018475	0.114201048
GCST90200274	13	Inverse variance weighted	-0.076956705	0.015497548	0.925929941	0.898227502	0.954486757	6.84E-07	0.005489825	0.006328196	0.404186259
GCST90200288	15	Inverse variance weighted	0.041542538	0.013796	1.042417504	1.014608048	1.07098919	0.002602159	-0.006400585	0.007625749	0.416447727
GCST90200311	5	Inverse variance weighted	0.060940092	0.02327606	1.06283524	1.015436952	1.112445973	0.008840932	-0.007346729	0.01186375	0.579593192
GCST90200319	23	Inverse variance weighted	-0.037884764	0.010147156	0.962823887	0.943864002	0.982164629	0.000188811	-0.003293904	0.005385952	0.547384471
GCST90200323	3	Inverse variance weighted	-0.134102961	0.035027254	0.87450002	0.816477127	0.936646306	0.00012891	0.020139362	0.016378628	0.434669256
GCST90200331	16	Inverse variance weighted	0.053174967	0.02691707	1.054614152	1.000417597	1.111746747	0.048210189	0.013516567	0.011705066	0.267518281
GCST90200351	20	Inverse variance weighted	0.029921111	0.010470485	1.030373246	1.009443269	1.051737189	0.004267743	-0.002844211	0.004607646	0.544779899
GCST90200357	7	Inverse variance weighted	-0.060946502	0.030817385	0.940873574	0.885725164	0.999455721	0.047966371	-0.012813459	0.016138258	0.46320649
GCST90200358	11	Inverse variance weighted	-0.045850124	0.016552877	0.955185111	0.924692747	0.986682981	0.005607027	-0.014144592	0.008150946	0.11670405
GCST90200364	7	Inverse variance weighted	-0.070812938	0.02116902	0.93163615	0.893772315	0.971104051	0.000822466	-0.008011924	0.010505858	0.48010396
GCST90200371	3	Inverse variance weighted	0.08615969	0.043207748	1.089980374	1.001473588	1.186309084	0.046143355	-0.017968654	0.022533609	0.571451019
GCST90200381	13	Inverse variance weighted	-0.047785227	0.018633791	0.953338517	0.919148614	0.988800194	0.010334265	0.002380308	0.009449634	0.805767093
GCST90200384	4	Inverse variance weighted	0.085861408	0.040484082	1.0896553	1.00653386	1.179641064	0.033932884	0.014365589	0.019094167	0.530331754
GCST90200402	5	Inverse variance weighted	0.083783518	0.03760822	1.087393468	1.010122294	1.170575643	0.025893987	-0.003791053	0.020228904	0.863299636
GCST90200415	9	Inverse variance weighted	-0.073691197	0.034829189	0.928958515	0.867659079	0.994588708	0.034362802	-0.00407361	0.020904026	0.851028444
GCST90200435	3	Inverse variance weighted	-0.056359986	0.027479196	0.945198817	0.895637782	0.997502362	0.040266395	0.007703619	0.027684905	0.827224536
GCST90200465	16	Inverse variance weighted	-0.044757202	0.013342143	0.956229624	0.931547775	0.981565431	0.000794873	-0.005215294	0.006324368	0.423406931
GCST90200480	3	Inverse variance weighted	0.077294982	0.028807288	1.080360716	1.021051212	1.143115314	0.007292693	0.00858602	0.026935453	0.803551715
GCST90200487	3	Inverse variance weighted	-0.126025239	0.035444783	0.881592596	0.822425799	0.945015959	0.000377208	0.028064547	0.027462717	0.493100291
GCST90200512	11	Inverse variance weighted	0.064066898	0.02417574	1.066163721	1.016822376	1.117899356	0.008048008	0.006591434	0.010244877	0.536019536
GCST90200523	8	Inverse variance weighted	-0.072132267	0.026099853	0.930407826	0.88400905	0.979241923	0.005714937	-0.016550695	0.010866676	0.178572301
GCST90200532	12	Inverse variance weighted	-0.057120957	0.02395547	0.944479821	0.901158899	0.989883286	0.01710402	0.009322702	0.011503621	0.436563366
GCST90200543	4	Inverse variance weighted	0.110201404	0.034772009	1.116502916	1.042944817	1.195249011	0.001528296	0.021081668	0.013806425	0.266329042
GCST90200562	4	Inverse variance weighted	-0.119132882	0.039386734	0.887689835	0.821740292	0.958932222	0.002488835	0.005728021	0.02600861	0.846124645
GCST90200577	5	Inverse variance weighted	0.112866301	0.030328949	1.119482249	1.054874245	1.188047308	0.000198117	-0.020983315	0.036250009	0.603288818
GCST90200578	13	Inverse variance weighted	-0.06504693	0.025077105	0.937023488	0.892081257	0.984229867	0.009490038	0.027317464	0.00854429	0.008497517
GCST90200586	18	Inverse variance weighted	-0.050954888	0.017833654	0.95032154	0.917677874	0.984126408	0.004273532	-0.007739104	0.009323473	0.418714627
GCST90200587	3	Inverse variance weighted	-0.193054278	0.050955902	0.824437224	0.746075971	0.911028854	0.000151466	-0.038092124	0.07038984	0.684217193
GCST90200594	20	Inverse variance weighted	-0.076419314	0.016051473	0.926427661	0.897735138	0.956037226	1.93E-06	0.003263904	0.008176514	0.694456588
GCST90200602	3	Inverse variance weighted	-0.159623945	0.050223883	0.852464302	0.772546749	0.940649077	0.001481681	0.039656309	0.070615135	0.67424604
GCST90200614	3	Inverse variance weighted	0.131976981	0.04292965	1.141082053	1.048997418	1.241250196	0.002110242	0.004396279	0.015890979	0.828175142
GCST90200630	10	Inverse variance weighted	-0.089385595	0.020793266	0.914492882	0.877972158	0.952532746	1.72E-05	0.003043623	0.014403037	0.83792285
GCST90200647	10	Inverse variance weighted	0.036589146	0.014296884	1.037266768	1.008604057	1.066744022	0.010490155	0.011979013	0.008858416	0.213269016
GCST90200652	9	Inverse variance weighted	-0.053171035	0.018107529	0.94821782	0.915155034	0.982475101	0.003320407	0.009053642	0.014123038	0.541897818
GCST90200664	4	Inverse variance weighted	-0.089559222	0.029686191	0.914334115	0.862651791	0.969112778	0.002554038	0.002490762	0.010362633	0.832442653
GCST90200665	7	Inverse variance weighted	-0.064735338	0.019846573	0.937315503	0.901554647	0.97449484	0.001107114	0.01979768	0.012674694	0.179049098
GCST90200670	8	Inverse variance weighted	-0.124823942	0.021694692	0.882652287	0.845907267	0.920993459	8.73E-09	0.005710268	0.012695778	0.668663832
GCST90200675	24	Inverse variance weighted	0.036274059	0.01081105	1.036939991	1.015198745	1.059146841	0.000792858	0.00710521	0.007290329	0.340350281
GCST90200676	34	Inverse variance weighted	0.022788834	0.009741374	1.023050483	1.003702577	1.042771349	0.019315472	0.006886801	0.005496309	0.219289529
GCST90200677	23	Inverse variance weighted	0.03351665	0.013215744	1.034084661	1.00764285	1.061220339	0.011208985	-0.001878646	0.006844927	0.786414346
GCST90200678	42	Inverse variance weighted	0.016626357	0.007316656	1.016765344	1.002288326	1.031451468	0.023062459	0.002903001	0.004799505	0.548692036
GCST90200679	36	Inverse variance weighted	0.026646563	0.007913911	1.027004757	1.011197525	1.043059091	0.000759759	0.00239177	0.004769018	0.619235458
GCST90200680	29	Inverse variance weighted	0.022635585	0.007846056	1.022893714	1.007283715	1.038745624	0.003914588	-0.001410814	0.004473727	0.754916301
GCST90200683	34	Inverse variance weighted	0.021733885	0.007422915	1.021971786	1.007210844	1.036949053	0.003412109	0.004522591	0.00486443	0.359473444
GCST90200686	25	Inverse variance weighted	-0.029661158	0.012380114	0.970774417	0.947502047	0.9946184	0.016580923	-0.015615741	0.005215395	0.00647848
GCST90200687	26	Inverse variance weighted	-0.022602977	0.010762202	0.977650557	0.957244061	0.998492077	0.035709617	-0.008364486	0.005528684	0.143356745
GCST90200690	30	Inverse variance weighted	0.023145455	0.009818255	1.02341539	1.003909297	1.043300489	0.01840391	0.005558092	0.005381062	0.310490805
GCST90200691	28	Inverse variance weighted	-0.031398002	0.008278217	0.969089796	0.953492893	0.984941829	0.000148931	-0.007891807	0.00578679	0.184333972
GCST90200693	33	Inverse variance weighted	-0.046203511	0.011413134	0.95484762	0.933725059	0.976448012	5.16E-05	0.006625482	0.005670983	0.251587244
GCST90200694	26	Inverse variance weighted	-0.024619089	0.009421759	0.975681489	0.957829264	0.993866447	0.008975041	0.003719859	0.006762425	0.587349587
GCST90200695	23	Inverse variance weighted	-0.025392867	0.008341061	0.974926821	0.959117828	0.99099639	0.002332062	-0.001251732	0.006486135	0.848824319
GCST90200699	42	Inverse variance weighted	-0.021864839	0.010812234	0.978372464	0.957856965	0.999327365	0.043152447	-0.003504718	0.006385138	0.586134259
GCST90200706	24	Inverse variance weighted	-0.028125867	0.013463626	0.972265982	0.946944708	0.998264347	0.03670536	-0.015580392	0.005962499	0.015878893
GCST90200707	26	Inverse variance weighted	-0.047947787	0.010782188	0.953183554	0.9332512	0.973541623	8.71E-06	0.007287642	0.004652245	0.130328192
GCST90200726	22	Inverse variance weighted	0.023661478	0.010430308	1.023943632	1.003223257	1.045091961	0.02329686	-0.005051425	0.004746171	0.299867339
GCST90200740	16	Inverse variance weighted	-0.032581057	0.014276211	0.967943988	0.941235006	0.995410878	0.022477991	-0.013416784	0.006373303	0.053817359
GCST90200749	6	Inverse variance weighted	-0.04555281	0.02245015	0.955469143	0.91433788	0.998450686	0.042451688	-0.009297977	0.015912556	0.590374665
GCST90200756	7	Inverse variance weighted	-0.107916505	0.02192444	0.897702547	0.859943656	0.937119377	8.56E-07	0.002398933	0.009557322	0.811799371
GCST90200757	14	Inverse variance weighted	-0.072371919	0.0137994	0.930184878	0.905363513	0.955686743	1.57E-07	0.002599417	0.006447777	0.693928829
GCST90200758	19	Inverse variance weighted	-0.05437697	0.012944772	0.94707502	0.923348334	0.971411396	2.66E-05	0.001475293	0.005923791	0.80630967
GCST90200769	3	Inverse variance weighted	0.076388906	0.033523778	1.07938227	1.010739561	1.152686736	0.022687968	-0.002441512	0.019396989	0.920287443
GCST90200791	4	Inverse variance weighted	-0.141775137	0.032833476	0.867816374	0.813728303	0.92549965	1.57E-05	0.020038483	0.016717504	0.353425954
GCST90200795	15	Inverse variance weighted	0.034018853	0.014670926	1.034604112	1.005277717	1.064786029	0.020406216	0.012449265	0.006996045	0.098537428
GCST90200797	6	Inverse variance weighted	-0.060469926	0.020674546	0.941322078	0.903940232	0.980249826	0.003446234	0.000438242	0.00866974	0.962108814
GCST90200826	18	Inverse variance weighted	-0.058688973	0.011576667	0.943000022	0.921844024	0.964641542	3.99E-07	0.00436467	0.006118629	0.485910049
GCST90200851	4	Inverse variance weighted	0.097926054	0.024856805	1.102881229	1.05043747	1.157943275	8.16E-05	-0.00799181	0.010480726	0.525405738
GCST90200866	10	Inverse variance weighted	0.032447609	0.015896085	1.032979773	1.001292116	1.065670242	0.041227704	0.014206644	0.0079029	0.109947251
GCST90200874	3	Inverse variance weighted	-0.101784385	0.03626651	0.903224279	0.841249708	0.969764495	0.005007252	-0.02076081	0.022053924	0.519221687
GCST90200900	9	Inverse variance weighted	-0.235514485	0.068713356	0.790164217	0.690601264	0.904081013	0.000609184	0.011609952	0.025092647	0.657630151
GCST90200910	8	Inverse variance weighted	-0.204908541	0.082000183	0.814721826	0.693760208	0.956773892	0.012458681	0.036111938	0.023409558	0.173865801
GCST90200953	7	Inverse variance weighted	0.083676794	0.034332215	1.087277422	1.016520633	1.162959368	0.014798726	0.011341451	0.022911662	0.641577625
GCST90200979	14	Inverse variance weighted	-0.041756165	0.015248315	0.959103615	0.930863283	0.988200696	0.006173672	-0.012385185	0.005948281	0.059396697
GCST90200985	10	Inverse variance weighted	-0.180770751	0.087356684	0.834626674	0.703287259	0.990493822	0.038514117	0.007135895	0.031381034	0.825820124
GCST90200987	4	Inverse variance weighted	-0.269863353	0.04967887	0.763483815	0.69264759	0.841564375	5.57E-08	0.035274452	0.014964487	0.142488947
GCST90201000	13	Inverse variance weighted	-0.092592693	0.020273176	0.911564712	0.8760535	0.948515386	4.94E-06	0.005100487	0.009485023	0.601465471
GCST90201020	49	Inverse variance weighted	-0.01775247	0.005558389	0.982404177	0.97175952	0.993165436	0.001404058	0.000621398	0.003261462	0.849716485
